# Supplementary material for: Amber rainbow ribbon effect in broadband optical metamaterials
Source: Nat Commun. 2024 Mar 23;15:2613. doi: 10.1038/s41467-024-46914-4 (PMC10960806; doi:10.1038/s41467-024-46914-4)
Supplement: Supplementary file 2 — Source Data [file 41467_2024_46914_MOESM2_ESM.xlsx]

## Sheet: Fig.1g
	SG			SR			SB				SBsim
	wavelength	n		wavelength	n		wavelength	n	Er ±		wavelength	n
	523.01	0.10706		610.065	0.37078		451.62	0.812	0.05742		451.637	-0.0894
	528.875	-0.25552		619.63	-0.13265		461.85	0.624	0.04525		461.858	-0.1512
	533.875	-0.30552		624.48	-0.17025		471.33	0.624	0.03818		471.254	-0.2177
	538.875	-0.14714		629.5	-0.40933		480.41	0.624	0.04412		480.5	-0.30454
	549.91	0.00706		634.49	-0.18315		490.56	-0.096	0.0129		490.677	-0.45503
				640.2	0.00595		506.08	-0.096	0.0129		506.03	-0.42665
							523.33	-0.253	0.03399		523.332	-0.30588
							528.34	-0.253	0.02692		528.495	-0.35406
							538.34	-0.253	0.03399		538.455	-0.4656
							552.93	-0.253	0.04106		552.69	-0.3476
							567.8	-0.253	0.03399		567.698	-0.44392
							582.95	-0.253	0.03748		582.751	-0.45109
							592.43	-0.409	0.03465		592.417	-0.39751
							602.57	-0.409	0.02892		602.41	-0.45855
							617.89	-0.409	0.02892		617.602	-0.37103
							632.78	-0.409	0.0425		632.644	-0.43921
							647.94	-0.409	0.02892		647.948	-0.44142
							663.01	-0.409	0.03465		662.983	-0.44026
							672.89	-0.409	0.02892		672.872	-0.41302
							682.74	-0.409	0.02892		682.516	-0.44067
							692.88	-0.409	0.04101		692.441	-0.41619
							702.99	-0.331	0.0321		702.658	-0.47039
							717.07	-0.253	0.03399		717.36	-0.45206
							731.06	-0.253	0.03399		731.44	-0.45879
							743.98	0.06	0.01414		743.494	-0.23994
							752.23	0.342	0.03981		750	-0.24505
							761.1	0.624	0.04412

## Sheet: Fig.1h
		Frequncy(THz)	n1	k1	n1-KK	Frequncy(THz)	n2	k2	n2-KK
		440.25	--	--	--	440.25	-0.33271	0.05328	-0.14762
		440.6	--	--	--	440.6	-0.32863	0.05429	-0.14552
		440.95	--	--	--	440.95	-0.32448	0.05538	-0.14335
		441.3	--	--	--	441.3	-0.32025	0.05655	-0.1411
		441.65	--	--	--	441.65	-0.31595	0.0578	-0.13877
		442	--	--	--	442	-0.31156	0.05912	-0.13635
		442.35	--	--	--	442.35	-0.30703	0.06052	-0.13382
		442.7	--	--	--	442.7	-0.30235	0.06204	-0.13116
		443.05	--	--	--	443.05	-0.2975	0.06372	-0.12835
		443.4	--	--	--	443.4	-0.29249	0.06562	-0.12541
		443.75	--	--	--	443.75	-0.28735	0.06776	-0.12234
		444.1	--	--	--	444.1	-0.28212	0.07016	-0.11917
		444.45	--	--	--	444.45	-0.2768	0.0728	-0.11588
		444.8	--	--	--	444.8	-0.27136	0.07569	-0.1125
		445.15	--	--	--	445.15	-0.26575	0.07886	-0.10899
		445.5	--	--	--	445.5	-0.25995	0.0824	-0.10535
		445.85	--	--	--	445.85	-0.25399	0.08644	-0.10159
		446.2	--	--	--	446.2	-0.24796	0.09106	-0.09776
		446.55	--	--	--	446.55	-0.24199	0.0963	-0.09394
		446.9	--	--	--	446.9	-0.23616	0.10213	-0.0902
		447.25	--	--	--	447.25	-0.2305	0.10851	-0.0866
		447.6	--	--	--	447.6	-0.22499	0.11544	-0.08316
		447.95	--	--	--	447.95	-0.21962	0.12304	-0.07993
		448.3	--	--	--	448.3	-0.2145	0.13147	-0.07695
		448.65	--	--	--	448.65	-0.20985	0.14082	-0.07439
		449	--	--	--	449	-0.20597	0.15106	-0.07242
		449.35	--	--	--	449.35	-0.20308	0.16197	-0.07122
		449.7	--	--	--	449.7	-0.20123	0.17333	-0.07092
		450.05	--	--	--	450.05	-0.20035	0.18499	-0.07152
		450.4	--	--	--	450.4	-0.20039	0.19697	-0.07308
		450.75	--	--	--	450.75	-0.20143	0.20937	-0.07562
		451.1	--	--	--	451.1	-0.20376	0.22217	-0.07929
		451.45	--	--	--	451.45	-0.20767	0.23517	-0.08429
		451.8	--	--	--	451.8	-0.21332	0.24795	-0.0907
		452.15	--	--	--	452.15	-0.22065	0.26009	-0.09861
		452.5	--	--	--	452.5	-0.2294	0.27131	-0.10789
		452.85	--	--	--	452.85	-0.23936	0.28151	-0.11843
		453.2	--	--	--	453.2	-0.25047	0.29067	-0.13011
		453.55	--	--	--	453.55	-0.26279	0.29864	-0.14288
		453.9	--	--	--	453.9	-0.27629	0.30502	-0.15662
		454.25	--	--	--	454.25	-0.29066	0.30934	-0.17114
		454.6	--	--	--	454.6	-0.30525	0.31134	-0.18606
		454.95	--	--	--	454.95	-0.31937	0.31115	-0.20093
		455.3	--	--	--	455.3	-0.33253	0.30921	-0.21532
		455.65	--	--	--	455.65	-0.34459	0.30602	-0.22892
		456	--	--	--	456	-0.35562	0.30194	-0.24166
		456.35	--	--	--	456.35	-0.36572	0.29714	-0.25351
		456.7	--	--	--	456.7	-0.37492	0.2917	-0.2645
		457.05	--	--	--	457.05	-0.38316	0.28572	-0.27464
		457.4	--	--	--	457.4	-0.39039	0.27938	-0.28388
		457.75	--	--	--	457.75	-0.39664	0.27293	-0.29225
		458.1	--	--	--	458.1	-0.40205	0.26658	-0.29982
		458.45	--	--	--	458.45	-0.40684	0.26043	-0.30673
		458.8	--	--	--	458.8	-0.41123	0.25448	-0.3131
		459.15	--	--	--	459.15	-0.41535	0.24862	-0.31911
		459.5	--	--	--	459.5	-0.41922	0.24273	-0.32478
		459.85	--	--	--	459.85	-0.42279	0.23675	-0.33014
		460.2	--	--	--	460.2	-0.42599	0.23071	-0.33518
		460.55	--	--	--	460.55	-0.42881	0.2247	-0.33987
		460.9	--	--	--	460.9	-0.43133	0.21881	-0.3443
		461.25	--	--	--	461.25	-0.43368	0.21304	-0.34846
		461.6	--	--	--	461.6	-0.43598	0.20732	-0.35248
		461.95	--	--	--	461.95	-0.43826	0.20151	-0.35639
		462.3	--	--	--	462.3	-0.44048	0.19549	-0.36019
		462.65	--	--	--	462.65	-0.4425	0.1892	-0.36384
		463	--	--	--	463	-0.44423	0.18269	-0.36724
		463.35	--	--	--	463.35	-0.44563	0.17606	-0.37038
		463.7	--	--	--	463.7	-0.44677	0.16936	-0.37327
		464.05	--	--	--	464.05	-0.44776	0.16257	-0.37591
		464.4	--	--	--	464.4	-0.44863	0.15553	-0.37834
		464.75	--	--	--	464.75	-0.44926	0.14806	-0.38051
		465.1	--	--	--	465.1	-0.44941	0.14011	-0.38227
		465.45	--	--	--	465.45	-0.4488	0.13177	-0.38348
		465.8	--	--	--	465.8	-0.44727	0.12332	-0.38399
		466.15	--	--	--	466.15	-0.44484	0.11508	-0.38374
		466.5	--	--	--	466.5	-0.44171	0.10722	-0.38281
		466.85	--	--	--	466.85	-0.43806	0.09977	-0.38127
		467.2	--	--	--	467.2	-0.43396	0.09267	-0.37922
		467.55	--	--	--	467.55	-0.42936	0.08591	-0.37669
		467.9	--	--	--	467.9	-0.42422	0.0796	-0.3737
		468.25	--	--	--	468.25	-0.41862	0.07395	-0.37032
		468.6	--	--	--	468.6	-0.41278	0.06906	-0.36663
		468.95	--	--	--	468.95	-0.40695	0.06489	-0.36281
		469.3	--	--	--	469.3	-0.40131	0.06128	-0.35899
		469.65	--	--	--	469.65	-0.39587	0.05802	-0.35527
		470	--	--	--	470	-0.39055	0.055	-0.35163
		470.35	--	--	--	470.35	-0.38524	0.0522	-0.34806
		470.7	--	--	--	470.7	-0.37991	0.04971	-0.34451
		471.05	--	--	--	471.05	-0.37461	0.0476	-0.341
		471.4	--	--	--	471.4	-0.36947	0.04588	-0.33758
		471.75	--	--	--	471.75	-0.36459	0.04446	-0.33433
		472.1	--	--	--	472.1	-0.36001	0.04319	-0.33127
		472.45	--	--	--	472.45	-0.35564	0.04197	-0.32841
		472.8	--	--	--	472.8	-0.35139	0.04075	-0.3257
		473.15	--	--	--	473.15	-0.34718	0.03959	-0.32308
		473.5	--	--	--	473.5	-0.343	0.03856	-0.32052
		473.85	--	--	--	473.85	-0.3389	0.0377	-0.31805
		474.2	--	--	--	474.2	-0.33498	0.03698	-0.31569
		474.55	--	--	--	474.55	-0.33126	0.03633	-0.31346
		474.9	--	--	--	474.9	-0.32772	0.03565	-0.31138
		475.25	--	--	--	475.25	-0.32427	0.03488	-0.3094
		475.6	--	--	--	475.6	-0.3208	0.03405	-0.30748
		475.95	--	--	--	475.95	-0.31729	0.03324	-0.30556
		476.3	--	--	--	476.3	-0.31376	0.03253	-0.30363
		476.65	--	--	--	476.65	-0.31027	0.03194	-0.30174
		477	--	--	--	477	-0.3069	0.03143	-0.29989
		477.35	--	--	--	477.35	-0.30365	0.03093	-0.29813
		477.7	--	--	--	477.7	-0.30047	0.03038	-0.29643
		478.05	--	--	--	478.05	-0.2973	0.02978	-0.29477
		478.4	--	--	--	478.4	-0.29407	0.02916	-0.2931
		478.75	--	--	--	478.75	-0.29078	0.02862	-0.29141
		479.1	--	--	--	479.1	-0.2875	0.02818	-0.28971
		479.45	--	--	--	479.45	-0.28428	0.02786	-0.28804
		479.8	--	--	--	479.8	-0.28117	0.02759	-0.28643
		480.15	--	--	--	480.15	-0.27816	0.02729	-0.28489
		480.5	--	--	--	480.5	-0.27519	0.02695	-0.28339
		480.85	--	--	--	480.85	-0.27219	0.02656	-0.28191
		481.2	--	--	--	481.2	-0.26914	0.0262	-0.28041
		481.55	--	--	--	481.55	-0.26606	0.02591	-0.2789
		481.9	--	--	--	481.9	-0.26301	0.02573	-0.27739
		482.25	--	--	--	482.25	-0.26004	0.02563	-0.27593
		482.6	--	--	--	482.6	-0.25717	0.02553	-0.27452
		482.95	--	--	--	482.95	-0.25437	0.02538	-0.27317
		483.3	--	--	--	483.3	-0.25157	0.02518	-0.27184
		483.65	--	--	--	483.65	-0.24872	0.02496	-0.2705
		484	--	--	--	484	-0.24582	0.02479	-0.26915
		484.35	--	--	--	484.35	-0.24292	0.0247	-0.26778
		484.7	--	--	--	484.7	-0.24006	0.0247	-0.26643
		485.05	--	--	--	485.05	-0.2373	0.02473	-0.26513
		485.4	--	--	--	485.4	-0.2346	0.02474	-0.26387
		485.75	--	--	--	485.75	-0.23194	0.0247	-0.26265
		486.1	--	--	--	486.1	-0.22924	0.02461	-0.26142
		486.45	--	--	--	486.45	-0.22647	0.02455	-0.26018
		486.8	--	--	--	486.8	-0.22367	0.02456	-0.25891
		487.15	--	--	--	487.15	-0.22088	0.02466	-0.25764
		487.5	--	--	--	487.5	-0.21816	0.02485	-0.25639
		487.85	--	--	--	487.85	-0.21553	0.02506	-0.2552
		488.2	--	--	--	488.2	-0.21296	0.02525	-0.25405
		488.55	--	--	--	488.55	-0.2104	0.02542	-0.25294
		488.9	--	--	--	488.9	-0.20783	0.02559	-0.25185
		489.25	--	--	--	489.25	-0.20525	0.02583	-0.25076
		489.6	--	--	--	489.6	-0.20271	0.02616	-0.24971
		489.95	--	--	--	489.95	-0.2003	0.02657	-0.24872
		490.3	--	--	--	490.3	-0.19805	0.02699	-0.24784
		490.65	--	--	--	490.65	-0.19598	0.02732	-0.24708
		491	--	--	--	491	-0.194	0.02749	-0.24641
		491.35	--	--	--	491.35	-0.19202	0.02747	-0.24578
		491.7	--	--	--	491.7	-0.18997	0.02731	-0.24513
		492.05	--	--	--	492.05	-0.1878	0.02708	-0.24442
		492.4	--	--	--	492.4	-0.18554	0.02683	-0.24363
		492.75	--	--	--	492.75	-0.18321	0.02658	-0.24277
		493.1	--	--	--	493.1	-0.18084	0.02633	-0.24184
		493.45	--	--	--	493.45	-0.1784	0.02606	-0.24086
		493.8	--	--	--	493.8	-0.17588	0.02578	-0.2398
		494.15	--	--	--	494.15	-0.17326	0.02553	-0.23867
		494.5	--	--	--	494.5	-0.17054	0.02535	-0.23747
		494.85	--	--	--	494.85	-0.16778	0.02529	-0.23621
		495.2	--	--	--	495.2	-0.16503	0.02533	-0.23493
		495.55	--	--	--	495.55	-0.16233	0.02542	-0.23365
		495.9	--	--	--	495.9	-0.15968	0.02552	-0.2324
		496.25	--	--	--	496.25	-0.15702	0.02559	-0.23114
		496.6	--	--	--	496.6	-0.15432	0.02565	-0.22987
		496.95	--	--	--	496.95	-0.15155	0.02575	-0.22856
		497.3	--	--	--	497.3	-0.14872	0.02591	-0.2272
		497.65	--	--	--	497.65	-0.1459	0.02617	-0.22583
		498	--	--	--	498	-0.14311	0.0265	-0.22446
		498.35	--	--	--	498.35	-0.14036	0.02685	-0.22311
		498.7	--	--	--	498.7	-0.13763	0.02717	-0.22176
		499.05	--	--	--	499.05	-0.13487	0.02748	-0.2204
		499.4	--	--	--	499.4	-0.13202	0.0278	-0.21899
		499.75	--	--	--	499.75	-0.1291	0.0282	-0.21754
		500.1	--	--	--	500.1	-0.12615	0.02871	-0.21605
		500.45	--	--	--	500.45	-0.12321	0.02932	-0.21455
		500.8	--	--	--	500.8	-0.12031	0.03001	-0.21306
		501.15	--	--	--	501.15	-0.11745	0.03072	-0.21158
		501.5	--	--	--	501.5	-0.11457	0.03144	-0.2101
		501.85	--	--	--	501.85	-0.11164	0.03221	-0.2086
		502.2	--	--	--	502.2	-0.10865	0.03306	-0.20707
		502.55	--	--	--	502.55	-0.10562	0.03406	-0.20551
		502.9	--	--	--	502.9	-0.10263	0.03522	-0.20396
		503.25	--	--	--	503.25	-0.09972	0.03651	-0.20245
		503.6	--	--	--	503.6	-0.0969	0.03788	-0.20099
		503.95	--	--	--	503.95	-0.09414	0.0393	-0.1996
		504.3	--	--	--	504.3	-0.0914	0.04078	-0.19825
		504.65	--	--	--	504.65	-0.08867	0.04236	-0.19694
		505	--	--	--	505	-0.08598	0.04409	-0.19567
		505.35	--	--	--	505.35	-0.0834	0.04599	-0.19449
		505.7	--	--	--	505.7	-0.081	0.04802	-0.19343
		506.05	--	--	--	506.05	-0.07879	0.05012	-0.19251
		506.4	--	--	--	506.4	-0.07675	0.05224	-0.19174
		506.75	--	--	--	506.75	-0.07485	0.05435	-0.19112
		507.1	--	--	--	507.1	-0.07305	0.05648	-0.19063
		507.45	--	--	--	507.45	-0.07138	0.05865	-0.19027
		507.8	--	--	--	507.8	-0.06987	0.06087	-0.19005
		508.15	--	--	--	508.15	-0.06856	0.06311	-0.18999
		508.5	--	--	--	508.5	-0.06745	0.06532	-0.19009
		508.85	--	--	--	508.85	-0.06652	0.06746	-0.19038
		509.2	--	--	--	509.2	-0.06574	0.06952	-0.19081
		509.55	--	--	--	509.55	-0.06509	0.07155	-0.19141
		509.9	--	--	--	509.9	-0.06462	0.07355	-0.19216
		510.25	--	--	--	510.25	-0.06438	0.07553	-0.19312
		510.6	--	--	--	510.6	-0.06447	0.07742	-0.19431
		510.95	--	--	--	510.95	-0.06493	0.07911	-0.19578
		511.3	--	--	--	511.3	-0.06577	0.08041	-0.19754
		511.65	--	--	--	511.65	-0.06686	0.08114	-0.1995
		512	--	--	--	512	-0.068	0.08118	-0.20155
		512.35	--	--	--	512.35	-0.06891	0.08051	-0.20351
		512.7	--	--	--	512.7	-0.06936	0.07927	-0.20518
		513.05	--	--	--	513.05	-0.06921	0.07768	-0.20644
		513.4	--	--	--	513.4	-0.06843	0.07594	-0.2072
		513.75	--	--	--	513.75	-0.06706	0.07424	-0.20744
		514.1	--	--	--	514.1	-0.06519	0.0727	-0.20722
		514.45	--	--	--	514.45	-0.06288	0.07139	-0.20656
		514.8	--	--	--	514.8	-0.06021	0.0704	-0.20556
		515.15	--	--	--	515.15	-0.05727	0.0698	-0.20428
		515.5	--	--	--	515.5	-0.05419	0.06962	-0.20279
		515.85	--	--	--	515.85	-0.05109	0.06985	-0.20124
		516.2	--	--	--	516.2	-0.04806	0.07043	-0.19966
		516.55	--	--	--	516.55	-0.04516	0.0713	-0.19815
		516.9	--	--	--	516.9	-0.04239	0.07239	-0.19675
		517.25	--	--	--	517.25	-0.03977	0.07367	-0.19545
		517.6	--	--	--	517.6	-0.03731	0.07514	-0.19431
		517.95	--	--	--	517.95	-0.03505	0.07675	-0.19331
		518.3	--	--	--	518.3	-0.03301	0.07846	-0.19251
		518.65	--	--	--	518.65	-0.03121	0.08019	-0.19188
		519	--	--	--	519	-0.02958	0.08189	-0.19143
		519.35	--	--	--	519.35	-0.02809	0.08353	-0.19113
		519.7	--	--	--	519.7	-0.0267	0.08514	-0.19094
		520.05	--	--	--	520.05	-0.02539	0.08672	-0.19086
		520.4	--	--	--	520.4	-0.02419	0.0883	-0.19086
		520.75	--	--	--	520.75	-0.02309	0.08985	-0.19097
		521.1	--	--	--	521.1	--	--	--
		521.45	--	--	--	521.45	--	--	--
		521.8	--	--	--	521.8	--	--	--
		522.15	--	--	--	522.15	--	--	--
		522.5	--	--	--	522.5	--	--	--
		522.85	--	--	--	522.85	--	--	--
		523.2	--	--	--	523.2	--	--	--
		523.55	--	--	--	523.55	--	--	--
		523.9	--	--	--	523.9	--	--	--
		524.25	--	--	--	524.25	--	--	--
		524.6	--	--	--	524.6	--	--	--
		524.95	--	--	--	524.95	--	--	--
		525.3	--	--	--	525.3	--	--	--
		525.65	--	--	--	525.65	--	--	--
		526	--	--	--	526	--	--	--
		526.35	--	--	--	526.35	--	--	--
		526.7	--	--	--	526.7	--	--	--
		527.05	--	--	--	527.05	--	--	--
		527.4	--	--	--	527.4	--	--	--
		527.75	--	--	--	527.75	--	--	--
		528.1	--	--	--	528.1	--	--	--
		528.45	--	--	--	528.45	--	--	--
		528.8	--	--	--	528.8	--	--	--
		529.15	--	--	--	529.15	--	--	--
		529.5	--	--	--	529.5	--	--	--
		529.85	--	--	--	529.85	--	--	--
		530.2	--	--	--	530.2	--	--	--
		530.55	--	--	--	530.55	--	--	--
		530.9	--	--	--	530.9	--	--	--
		531.25	--	--	--	531.25	--	--	--
		531.6	--	--	--	531.6	--	--	--
		531.95	--	--	--	531.95	--	--	--
		532.3	--	--	--	532.3	--	--	--
		532.65	--	--	--	532.65	--	--	--
		533	--	--	--	533	--	--	--
		533.35	--	--	--	533.35	--	--	--
		533.7	--	--	--	533.7	--	--	--
		534.05	--	--	--	534.05	--	--	--
		534.4	--	--	--	534.4	--	--	--
		534.75	--	--	--	534.75	--	--	--
		535.1	--	--	--	535.1	--	--	--
		535.45	--	--	--	535.45	--	--	--
		535.8	--	--	--	535.8	--	--	--
		536.15	--	--	--	536.15	--	--	--
		536.5	--	--	--	536.5	--	--	--
		536.85	--	--	--	536.85	--	--	--
		537.2	--	--	--	537.2	--	--	--
		537.55	--	--	--	537.55	--	--	--
		537.9	--	--	--	537.9	--	--	--
		538.25	--	--	--	538.25	--	--	--
		538.6	--	--	--	538.6	--	--	--
		538.95	--	--	--	538.95	--	--	--
		539.3	--	--	--	539.3	--	--	--
		539.65	--	--	--	539.65	--	--	--
		540	-0.26139	0.07294	-0.17935	540	--	--	--
		540.35	-0.25811	0.07566	-0.17757	540.35	--	--	--
		540.7	-0.25491	0.07856	-0.17583	540.7	--	--	--
		541.05	-0.25181	0.08162	-0.17419	541.05	--	--	--
		541.4	-0.24883	0.08483	-0.17265	541.4	--	--	--
		541.75	-0.24597	0.08815	-0.17119	541.75	--	--	--
		542.1	-0.24324	0.09157	-0.16987	542.1	--	--	--
		542.45	-0.24062	0.09506	-0.16864	542.45	--	--	--
		542.8	-0.23811	0.09861	-0.16751	542.8	--	--	--
		543.15	-0.23568	0.10221	-0.16647	543.15	--	--	--
		543.5	-0.2333	0.10585	-0.16548	543.5	--	--	--
		543.85	-0.23094	0.10954	-0.16455	543.85	--	--	--
		544.2	-0.22858	0.1133	-0.16362	544.2	--	--	--
		544.55	-0.22619	0.11717	-0.16271	544.55	--	--	--
		544.9	-0.22377	0.12118	-0.16178	544.9	--	--	--
		545.25	-0.2213	0.12537	-0.16082	545.25	--	--	--
		545.6	-0.21879	0.1298	-0.15987	545.6	--	--	--
		545.95	-0.21627	0.13451	-0.1589	545.95	--	--	--
		546.3	-0.21377	0.13956	-0.15798	546.3	--	--	--
		546.65	-0.21132	0.14498	-0.15708	546.65	--	--	--
		547	-0.20899	0.15082	-0.15632	547	--	--	--
		547.35	-0.20684	0.15709	-0.15571	547.35	--	--	--
		547.7	-0.20492	0.16381	-0.1553	547.7	--	--	--
		548.05	-0.20331	0.17099	-0.15518	548.05	--	--	--
		548.4	-0.20206	0.17862	-0.15537	548.4	--	--	--
		548.75	-0.20125	0.1867	-0.15598	548.75	--	--	--
		549.1	-0.20092	0.1952	-0.15703	549.1	--	--	--
		549.45	-0.20113	0.20411	-0.15856	549.45	--	--	--
		549.8	-0.20193	0.21343	-0.16069	549.8	--	--	--
		550.15	-0.20337	0.22316	-0.16339	550.15	--	--	--
		550.5	-0.20551	0.2333	-0.16678	550.5	--	--	--
		550.85	-0.20841	0.2439	-0.17093	550.85	--	--	--
		551.2	-0.21219	0.25499	-0.1759	551.2	--	--	--
		551.55	-0.21701	0.26664	-0.18189	551.55	--	--	--
		551.9	-0.2231	0.27892	-0.18902	551.9	--	--	--
		552.25	-0.23082	0.29186	-0.19764	552.25	--	--	--
		552.6	-0.24064	0.30541	-0.20809	552.6	--	--	--
		552.95	-0.25326	0.31935	-0.2208	552.95	--	--	--
		553.3	-0.2695	0.33308	-0.2364	553.3	--	--	--
		553.65	-0.29015	0.34537	-0.25526	553.65	--	--	--
		554	-0.31549	0.3542	-0.27761	554	--	--	--
		554.35	-0.34445	0.3571	-0.30282	554.35	--	--	--
		554.7	-0.37429	0.35236	-0.32937	554.7	--	--	--
		555.05	-0.40154	0.34032	-0.35529	555.05	--	--	--
		555.4	-0.42385	0.32318	-0.37853	555.4	--	--	--
		555.75	-0.44062	0.30354	-0.39793	555.75	--	--	--
		556.1	-0.45241	0.28337	-0.41316	556.1	--	--	--
		556.45	-0.46018	0.26381	-0.42452	556.45	--	--	--
		556.8	-0.46487	0.24544	-0.43272	556.8	--	--	--
		557.15	-0.46727	0.22845	-0.43831	557.15	--	--	--
		557.5	-0.46795	0.21287	-0.44198	557.5	--	--	--
		557.85	-0.46739	0.19864	-0.44409	557.85	--	--	--
		558.2	-0.46591	0.18563	-0.4451	558.2	--	--	--
		558.55	-0.46376	0.17373	-0.44524	558.55	--	--	--
		558.9	-0.46112	0.1628	-0.44471	558.9	--	--	--
		559.25	-0.45814	0.15272	-0.44373	559.25	--	--	--
		559.6	-0.45489	0.14338	-0.44234	559.6	--	--	--
		559.95	-0.45145	0.13467	-0.44068	559.95	--	--	--
		560.3	-0.44784	0.12651	-0.43879	560.3	--	--	--
		560.65	-0.44408	0.11882	-0.43668	560.65	--	--	--
		561	-0.44017	0.11155	-0.43441	561	--	--	--
		561.35	-0.43609	0.10465	-0.43193	561.35	--	--	--
		561.7	-0.43185	0.09812	-0.42932	561.7	--	--	--
		562.05	-0.42742	0.09194	-0.42648	562.05	--	--	--
		562.4	-0.4228	0.08613	-0.42348	562.4	--	--	--
		562.75	-0.41801	0.08072	-0.42031	562.75	--	--	--
		563.1	-0.41306	0.07573	-0.41697	563.1	--	--	--
		563.45	-0.40801	0.07118	-0.41355	563.45	--	--	--
		563.8	-0.40291	0.06707	-0.41001	563.8	--	--	--
		564.15	-0.39782	0.0634	-0.40647	564.15	--	--	--
		564.5	-0.39278	0.06014	-0.40294	564.5	--	--	--
		564.85	-0.38785	0.05726	-0.39946	564.85	--	--	--
		565.2	-0.38305	0.05471	-0.39608	565.2	--	--	--
		565.55	-0.37841	0.05244	-0.39282	565.55	--	--	--
		565.9	-0.37394	0.05042	-0.3897	565.9	--	--	--
		566.25	-0.36964	0.0486	-0.38671	566.25	--	--	--
		566.6	-0.36551	0.04695	-0.38389	566.6	--	--	--
		566.95	-0.36154	0.04544	-0.3812	566.95	--	--	--
		567.3	-0.35773	0.04404	-0.37865	567.3	--	--	--
		567.65	-0.35405	0.04272	-0.37625	567.65	--	--	--
		568	-0.3505	0.04147	-0.37395	568	--	--	--
		568.35	-0.34706	0.04028	-0.37177	568.35	--	--	--
		568.7	-0.34372	0.03913	-0.36969	568.7	--	--	--
		569.05	-0.34047	0.03802	-0.36769	569.05	--	--	--
		569.4	-0.33729	0.03694	-0.36577	569.4	--	--	--
		569.75	-0.33419	0.03589	-0.36391	569.75	--	--	--
		570.1	-0.33114	0.03486	-0.36212	570.1	--	--	--
		570.45	-0.32814	0.03386	-0.36039	570.45	--	--	--
		570.8	-0.32519	0.03287	-0.35868	570.8	--	--	--
		571.15	-0.32227	0.0319	-0.35703	571.15	--	--	--
		571.5	-0.31938	0.03094	-0.3554	571.5	--	--	--
		571.85	-0.31652	0.03001	-0.3538	571.85	--	--	--
		572.2	-0.31367	0.0291	-0.35222	572.2	--	--	--
		572.55	-0.31084	0.02821	-0.35066	572.55	--	--	--
		572.9	-0.30802	0.02734	-0.34911	572.9	--	--	--
		573.25	-0.30521	0.0265	-0.34756	573.25	--	--	--
		573.6	-0.30241	0.0257	-0.34604	573.6	--	--	--
		573.95	-0.29961	0.02492	-0.34451	573.95	--	--	--
		574.3	-0.29683	0.02419	-0.34299	574.3	--	--	--
		574.65	-0.29405	0.02349	-0.34149	574.65	--	--	--
		575	-0.29128	0.02283	-0.33999	575	--	--	--
		575.35	-0.28852	0.02222	-0.3385	575.35	--	--	--
		575.7	-0.28579	0.02165	-0.33703	575.7	--	--	--
		576.05	-0.28307	0.02113	-0.33557	576.05	--	--	--
		576.4	-0.28038	0.02065	-0.33414	576.4	--	--	--
		576.75	-0.27772	0.02021	-0.33273	576.75	--	--	--
		577.1	-0.27509	0.01981	-0.33135	577.1	--	--	--
		577.45	-0.27251	0.01944	-0.33	577.45	--	--	--
		577.8	-0.26996	0.01909	-0.32869	577.8	--	--	--
		578.15	-0.26745	0.01876	-0.32741	578.15	--	--	--
		578.5	-0.26498	0.01843	-0.32616	578.5	--	--	--
		578.85	-0.26254	0.01812	-0.32494	578.85	--	--	--
		579.2	-0.26013	0.0178	-0.32375	579.2	--	--	--
		579.55	-0.25773	0.01747	-0.32257	579.55	--	--	--
		579.9	-0.25535	0.01715	-0.32142	579.9	--	--	--
		580.25	-0.25297	0.01682	-0.32026	580.25	--	--	--
		580.6	-0.25058	0.01649	-0.31911	580.6	--	--	--
		580.95	-0.2482	0.01617	-0.31796	580.95	--	--	--
		581.3	-0.2458	0.01586	-0.3168	581.3	--	--	--
		581.65	-0.2434	0.01558	-0.31564	581.65	--	--	--
		582	-0.24099	0.01532	-0.31447	582	--	--	--
		582.35	-0.23858	0.01509	-0.3133	582.35	--	--	--
		582.7	-0.23618	0.0149	-0.31214	582.7	--	--	--
		583.05	-0.2338	0.01474	-0.31098	583.05	--	--	--
		583.4	-0.23144	0.01462	-0.30984	583.4	--	--	--
		583.75	-0.2291	0.01452	-0.30872	583.75	--	--	--
		584.1	-0.2268	0.01443	-0.30763	584.1	--	--	--
		584.45	-0.22453	0.01436	-0.30656	584.45	--	--	--
		584.8	-0.22228	0.01429	-0.30551	584.8	--	--	--
		585.15	-0.22006	0.01421	-0.30449	585.15	--	--	--
		585.5	-0.21785	0.01412	-0.30347	585.5	--	--	--
		585.85	-0.21565	0.01401	-0.30247	585.85	--	--	--
		586.2	-0.21344	0.01389	-0.30146	586.2	--	--	--
		586.55	-0.21121	0.01377	-0.30045	586.55	--	--	--
		586.9	-0.20896	0.01364	-0.29941	586.9	--	--	--
		587.25	-0.20668	0.01353	-0.29836	587.25	--	--	--
		587.6	-0.20437	0.01345	-0.29727	587.6	--	--	--
		587.95	-0.20203	0.01341	-0.29617	587.95	--	--	--
		588.3	-0.19967	0.01342	-0.29505	588.3	--	--	--
		588.65	-0.1973	0.01349	-0.29392	588.65	--	--	--
		589	-0.19494	0.01364	-0.29279	589	--	--	--
		589.35	-0.19261	0.01385	-0.29168	589.35	--	--	--
		589.7	-0.19032	0.01414	-0.2906	589.7	--	--	--
		590.05	-0.18809	0.01448	-0.28957	590.05	--	--	--
		590.4	-0.18594	0.01487	-0.28859	590.4	--	--	--
		590.75	-0.18387	0.01529	-0.28769	590.75	--	--	--
		591.1	-0.18189	0.01571	-0.28685	591.1	--	--	--
		591.45	-0.18001	0.01612	-0.2861	591.45	--	--	--
		591.8	-0.17821	0.0165	-0.28542	591.8	--	--	--
		592.15	-0.17648	0.01681	-0.28481	592.15	--	--	--
		592.5	-0.17481	0.01705	-0.28425	592.5	--	--	--
		592.85	-0.17316	0.01721	-0.28373	592.85	--	--	--
		593.2	-0.17153	0.01727	-0.28322	593.2	--	--	--
		593.55	-0.16988	0.01726	-0.28271	593.55	--	--	--
		593.9	-0.16819	0.01717	-0.28217	593.9	--	--	--
		594.25	-0.16645	0.01702	-0.2816	594.25	--	--	--
		594.6	-0.16464	0.01682	-0.28098	594.6	--	--	--
		594.95	-0.16276	0.01661	-0.28029	594.95	--	--	--
		595.3	-0.16081	0.01639	-0.27955	595.3	--	--	--
		595.65	-0.1588	0.01617	-0.27874	595.65	--	--	--
		596	-0.15672	0.01598	-0.27788	596	--	--	--
		596.35	-0.15459	0.01583	-0.27696	596.35	--	--	--
		596.7	-0.15242	0.0157	-0.276	596.7	--	--	--
		597.05	-0.15022	0.01562	-0.27501	597.05	--	--	--
		597.4	-0.14799	0.01558	-0.27398	597.4	--	--	--
		597.75	-0.14574	0.01558	-0.27292	597.75	--	--	--
		598.1	-0.14348	0.01562	-0.27185	598.1	--	--	--
		598.45	-0.1412	0.0157	-0.27076	598.45	--	--	--
		598.8	-0.13891	0.01581	-0.26966	598.8	--	--	--
		599.15	-0.13662	0.01595	-0.26855	599.15	--	--	--
		599.5	-0.13432	0.01613	-0.26743	599.5	--	--	--
		599.85	-0.13201	0.01635	-0.2663	599.85	--	--	--
		600.2	-0.12969	0.01659	-0.26516	600.2	--	--	--
		600.55	-0.12737	0.01687	-0.26402	600.55	--	--	--
		600.9	-0.12505	0.01718	-0.26286	600.9	--	--	--
		601.25	-0.12272	0.01753	-0.26171	601.25	--	--	--
		601.6	-0.1204	0.0179	-0.26055	601.6	--	--	--
		601.95	-0.11806	0.0183	-0.25939	601.95	--	--	--
		602.3	-0.11573	0.01873	-0.25822	602.3	--	--	--
		602.65	-0.11338	0.01918	-0.25704	602.65	--	--	--
		603	-0.11101	0.01966	-0.25585	603	--	--	--
		603.35	-0.10862	0.02018	-0.25463	603.35	--	--	--
		603.7	-0.1062	0.02074	-0.25339	603.7	--	--	--
		604.05	-0.10376	0.02136	-0.25214	604.05	--	--	--
		604.4	-0.10128	0.02204	-0.25085	604.4	--	--	--
		604.75	-0.09877	0.02281	-0.24955	604.75	--	--	--
		605.1	-0.09625	0.02368	-0.24823	605.1	--	--	--
		605.45	-0.09373	0.02466	-0.24692	605.45	--	--	--
		605.8	-0.09123	0.02578	-0.24562	605.8	--	--	--
		606.15	-0.08878	0.02702	-0.24435	606.15	--	--	--
		606.5	-0.08642	0.0284	-0.24316	606.5	--	--	--
		606.85	-0.08416	0.02989	-0.24204	606.85	--	--	--
		607.2	-0.08204	0.03147	-0.24104	607.2	--	--	--
		607.55	-0.08008	0.0331	-0.24016	607.55	--	--	--
		607.9	-0.07828	0.03475	-0.23942	607.9	--	--	--
		608.25	-0.07662	0.03639	-0.23881	608.25	--	--	--
		608.6	-0.0751	0.03798	-0.23832	608.6	--	--	--
		608.95	-0.07368	0.03949	-0.23794	608.95	--	--	--
		609.3	-0.07233	0.04092	-0.23763	609.3	--	--	--
		609.65	-0.071	0.04228	-0.23737	609.65	--	--	--
		610	-0.06968	0.04357	-0.23714	610	--	--	--
		610.35	-0.06833	0.04483	-0.2369	610.35	--	--	--
		610.7	-0.06695	0.04608	-0.23667	610.7	--	--	--
		611.05	-0.06554	0.04737	-0.23641	611.05	--	--	--
		611.4	-0.06412	0.04873	-0.23615	611.4	--	--	--
		611.75	-0.06271	0.05019	-0.23591	611.75	--	--	--
		612.1	-0.06136	0.05177	-0.2357	612.1	--	--	--
		612.45	-0.06012	0.05347	-0.23559	612.45	--	--	--
		612.8	-0.05903	0.05527	-0.23559	612.8	--	--	--
		613.15	-0.05815	0.05714	-0.23577	613.15	--	--	--
		613.5	-0.05751	0.05905	-0.23613	613.5	--	--	--
		613.85	-0.05713	0.06092	-0.23671	613.85	--	--	--
		614.2	-0.05704	0.06271	-0.23754	614.2	--	--	--
		614.55	-0.05721	0.06432	-0.23858	614.55	--	--	--
		614.9	-0.05763	0.0657	-0.23985	614.9	--	--	--
		615.25	-0.05825	0.06676	-0.24131	615.25	--	--	--
		615.6	-0.05899	0.06746	-0.24287	615.6	--	--	--
		615.95	-0.05976	0.06774	-0.24452	615.95	--	--	--
		616.3	-0.06047	0.06761	-0.24611	616.3	--	--	--
		616.65	-0.061	0.06709	-0.24761	616.65	--	--	--
		617	-0.06125	0.06621	-0.24892	617	--	--	--
		617.35	-0.06114	0.06507	-0.24992	617.35	--	--	--
		617.7	-0.06061	0.06375	-0.25062	617.7	--	--	--
		618.05	-0.05965	0.06239	-0.25093	618.05	--	--	--
		618.4	-0.05825	0.06108	-0.25089	618.4	--	--	--
		618.75	-0.05646	0.05993	-0.25048	618.75	--	--	--
		619.1	-0.05435	0.05903	-0.24976	619.1	--	--	--
		619.45	-0.05198	0.05844	-0.24879	619.45	--	--	--
		619.8	-0.04947	0.05819	-0.24763	619.8	--	--	--
		620.15	-0.0469	0.0583	-0.24639	620.15	--	--	--

## Sheet: Fig.2c
			Incident angles	K9-632.8nm	SR-632.8nm	SG-532nm
			30	660.429	-641.295	-570.413
			35	552.082	-497.66	-449.669
			40	461.909	-422.623	-379.622
			45	425.854	-378.761	-324.996
			50	291.526	-319.351	-294.986

## Sheet: Fig.2d
		Incident angles	473nm	532nm	589nm	632.8nm	671nm
		30	356.641	-522.295	-600.716	-649.746	-700.712
		35	278.184	-466.893	-569.335	-600.54	-655.67
		40	242.745	-367.548	-411.701	-459.847	-538.627
		45	198.935	-350.293	-391.011	-425.228	-475.57
		50	167.175	-321.043	-378.914	-397.881	-440.648

## Sheet: Fig.3d
	wavelength	intensity	wavelength	intensity	wavelength	intensity	wavelength	intensity	wavelength	intensity	wavelength	intensity	wavelength	intensity
	400.04	0.10936	450.89	0.12096	480.05	0.16487	500.31	0.21707	550.09	0.59735	600.12	0.13422	640.03	0.13687
	400.41	0.10688	451.26	0.11682	480.41	0.1657	500.67	0.20961	550.44	0.5551	600.47	0.13007	640.37	0.13088
	400.78	0.10688	451.62	0.11185	480.77	0.17067	501.03	0.21044	550.8	0.51616	600.82	0.1309	640.71	0.13174
	401.15	0.11019	451.99	0.11599	481.14	0.1773	501.4	0.20547	551.15	0.46645	601.17	0.12925	641.06	0.13088
	401.52	0.10853	452.35	0.12096	481.5	0.18393	501.76	0.19138	551.51	0.41922	601.52	0.1251	641.4	0.13345
	401.89	0.11185	452.72	0.12179	481.86	0.1773	502.12	0.19304	551.86	0.38028	601.87	0.12925	641.75	0.13345
	402.26	0.11268	453.08	0.11848	482.22	0.19056	502.48	0.1947	552.22	0.35211	602.22	0.12345	642.09	0.12831
	402.64	0.10771	453.45	0.11765	482.59	0.19884	502.84	0.17978	552.57	0.3256	602.57	0.1251	642.44	0.13345
	403.01	0.10936	453.82	0.1193	482.95	0.1947	503.2	0.18641	552.93	0.30986	602.92	0.12676	642.78	0.13687
	403.38	0.11185	454.18	0.12345	483.31	0.20464	503.56	0.17564	553.28	0.28915	603.27	0.1251	643.12	0.13516
	403.75	0.10936	454.55	0.12096	483.68	0.21375	503.92	0.17316	553.64	0.27755	603.62	0.12179	643.47	0.13088
	404.12	0.10522	454.91	0.11682	484.04	0.21707	504.28	0.16901	553.99	0.25352	603.97	0.12096	643.81	0.13345
	404.49	0.10853	455.28	0.11765	484.4	0.22784	504.64	0.1657	554.35	0.24606	604.31	0.1251	644.16	0.1343
	404.86	0.10771	455.64	0.12096	484.76	0.22535	505	0.16404	554.7	0.23778	604.66	0.12013	644.5	0.13259
	405.23	0.10936	456.01	0.12096	485.13	0.25021	505.36	0.15824	555.06	0.23281	605.01	0.12345	644.84	0.1343
	405.6	0.10853	456.37	0.11848	485.49	0.25601	505.72	0.15244	555.41	0.21872	605.36	0.12345	645.19	0.13772
	405.97	0.10853	456.74	0.12013	485.85	0.26346	506.08	0.15244	555.77	0.2121	605.71	0.12096	645.53	0.13345
	406.34	0.10936	457.11	0.1193	486.21	0.26678	506.44	0.15327	556.12	0.19304	606.06	0.12593	645.87	0.13516
	406.71	0.10936	457.47	0.12179	486.57	0.2792	506.8	0.15079	556.48	0.19304	606.41	0.13007	646.22	0.13516
	407.08	0.11019	457.84	0.1193	486.94	0.2792	507.16	0.1483	556.83	0.17564	606.76	0.13173	646.56	0.1343
	407.45	0.11019	458.2	0.11765	487.3	0.29246	507.52	0.14913	557.18	0.17316	607.1	0.13422	646.91	0.13944
	407.82	0.11019	458.57	0.12013	487.66	0.2966	507.88	0.14085	557.54	0.16156	607.45	0.14085	647.25	0.13687
	408.19	0.10771	458.93	0.1193	488.02	0.29992	508.24	0.14747	557.89	0.15244	607.8	0.15824	647.59	0.142
	408.56	0.10688	459.3	0.11682	488.39	0.30323	508.6	0.1425	558.25	0.14664	608.15	0.16736	647.94	0.14628
	408.93	0.11268	459.66	0.11848	488.75	0.31732	508.96	0.14582	558.6	0.13919	608.5	0.1947	648.28	0.14628
	409.3	0.11019	460.03	0.11765	489.11	0.31732	509.32	0.14996	558.96	0.13919	608.85	0.20298	648.62	0.14371
	409.67	0.10936	460.39	0.11599	489.47	0.32394	509.68	0.14664	559.31	0.13256	609.2	0.22038	648.97	0.15398
	410.04	0.10688	460.76	0.1135	489.83	0.31483	510.04	0.14167	559.66	0.13173	609.54	0.21872	649.31	0.14885
	410.41	0.11019	461.12	0.1251	490.2	0.32394	510.4	0.14002	560.02	0.13505	609.89	0.23944	649.65	0.1497
	410.78	0.10688	461.49	0.12096	490.56	0.32312	510.76	0.13919	560.37	0.12428	610.24	0.24441	650	0.15141
	411.15	0.10853	461.85	0.11682	490.92	0.31814	511.12	0.14085	560.73	0.12428	610.59	0.25352	650.34	0.15056
	411.52	0.10853	462.22	0.12676	491.28	0.32809	511.48	0.13919	561.08	0.12262	610.94	0.25269	650.68	0.1497
	411.89	0.10522	462.58	0.11682	491.64	0.31814	511.84	0.1367	561.44	0.12262	611.28	0.25104	651.03	0.14628
	412.26	0.10688	462.95	0.11848	492	0.32974	512.2	0.14085	561.79	0.12593	611.63	0.25684	651.37	0.14799
	412.63	0.10771	463.31	0.11433	492.37	0.30737	512.56	0.14085	562.14	0.12428	611.98	0.26429	651.71	0.15056
	413	0.10688	463.68	0.11765	492.73	0.30655	512.92	0.14167	562.5	0.12593	612.33	0.26263	652.05	0.15056
	413.37	0.10688	464.04	0.1193	493.09	0.30572	513.28	0.13753	562.85	0.12096	612.68	0.26678	652.4	0.14713
	413.74	0.10853	464.4	0.12096	493.45	0.30075	513.64	0.13339	563.2	0.11765	613.02	0.26181	652.74	0.15056
	414.11	0.10936	464.77	0.11599	493.81	0.30737	514	0.13422	563.56	0.11848	613.37	0.26015	653.08	0.14371
	414.48	0.11268	465.13	0.12096	494.17	0.29246	514.36	0.13919	563.91	0.11516	613.72	0.27092	653.43	0.14713
	414.85	0.11019	465.5	0.11848	494.54	0.29495	514.71	0.1367	564.27	0.11848	614.07	0.27092	653.77	0.15056
	415.22	0.11102	465.86	0.12013	494.9	0.29495	515.07	0.13587	564.62	0.11599	614.42	0.26263	654.11	0.14542
	415.59	0.10771	466.23	0.1193	495.26	0.28666	515.43	0.13339	564.97	0.11765	614.76	0.26181	654.45	0.14713
	415.96	0.11185	466.59	0.1193	495.62	0.27672	515.79	0.13587	565.33	0.11516	615.11	0.26429	654.8	0.14628
	416.33	0.10771	466.96	0.12345	495.98	0.28003	516.15	0.14002	565.68	0.11268	615.46	0.25186	655.14	0.14542
	416.7	0.10936	467.32	0.12593	496.34	0.27009	516.51	0.1309	566.03	0.11433	615.81	0.25269	655.48	0.13687
	417.07	0.1135	467.68	0.1193	496.7	0.26595	516.87	0.1367	566.39	0.11516	616.15	0.23115	655.82	0.14115
	417.44	0.10605	468.05	0.12345	497.06	0.26512	517.23	0.13256	566.74	0.11433	616.5	0.2179	656.17	0.13259
	417.8	0.10853	468.41	0.12428	497.43	0.25104	517.59	0.1367	567.09	0.11599	616.85	0.21044	656.51	0.13601
	418.17	0.11102	468.78	0.12013	497.79	0.24855	517.95	0.12925	567.45	0.11682	617.2	0.20298	656.85	0.1343
	418.54	0.10853	469.14	0.12759	498.15	0.24275	518.31	0.1309	567.8	0.11599	617.54	0.19718	657.19	0.13003
	418.91	0.10771	469.51	0.12262	498.51	0.23447	518.66	0.13422	568.15	0.11185	617.89	0.19056	657.54	0.13516
	419.28	0.10853	469.87	0.12179	498.87	0.24027	519.02	0.13256	568.51	0.11268	618.24	0.18144	657.88	0.13003
	419.65	0.10771	470.23	0.12759	499.23	0.22452	519.38	0.13173	568.86	0.11185	618.58	0.17481	658.22	0.12575
	420.02	0.11102	470.6	0.12759	499.59	0.22618	519.74	0.13173	569.21	0.1135	618.93	0.16653	658.56	0.12917
	420.39	0.10771	470.96	0.13007	499.95	0.22204	520.1	0.12842	569.57	0.11516	619.28	0.15907	658.9	0.12746
	420.76	0.10771	471.33	0.12676	500.31	0.21707	520.46	0.12925	569.92	0.11185	619.63	0.16239	659.25	0.12489
	421.13	0.11268	471.69	0.13007			520.82	0.1251	570.27	0.11268	619.97	0.15659	659.59	0.13088
	421.5	0.11102	472.05	0.13505			521.17	0.13007	570.63	0.11019	620.32	0.15907	659.93	0.12746
	421.86	0.11019	472.42	0.12759			521.53	0.13007	570.98	0.10936	620.67	0.15659	660.27	0.13259
	422.23	0.11102	472.78	0.13836			521.89	0.12593	571.33	0.11268	621.01	0.1541	660.61	0.12746
	422.6	0.11268	473.14	0.13173			522.25	0.1251	571.68	0.11765	621.36	0.15162	660.96	0.13088
	422.97	0.11019	473.51	0.1309			522.61	0.12428	572.04	0.11102	621.71	0.15327	661.3	0.13088
	423.34	0.11102	473.87	0.13422			522.97	0.12179	572.39	0.1135	622.05	0.14747	661.64	0.13003
	423.71	0.11185	474.24	0.1309			523.33	0.12759	572.74	0.11848	622.4	0.15162	661.98	0.13003
	424.08	0.1135	474.6	0.13256			523.68	0.12428	573.09	0.12179	622.75	0.1425	662.32	0.13088
	424.45	0.10853	474.96	0.13919			524.04	0.12593	573.45	0.11682	623.09	0.14582	662.66	0.12746
	424.81	0.11185	475.33	0.14085			524.4	0.12759	573.8	0.12013	623.44	0.14664	663.01	0.13003
	425.18	0.11185	475.69	0.13919			524.76	0.12593	574.15	0.12759	623.79	0.1483	663.35	0.13601
	425.55	0.11185	476.05	0.1367			525.12	0.12676	574.51	0.12759	624.13	0.14416	663.69	0.13259
	425.92	0.11268	476.42	0.13836			525.47	0.1193	574.86	0.1309	624.48	0.14333	664.03	0.13345
	426.29	0.10853	476.78	0.14582			525.83	0.12013	575.21	0.1309	624.83	0.14085	664.37	0.13772
	426.66	0.11516	477.14	0.1367			526.19	0.12096	575.56	0.1367	625.17	0.13753	664.71	0.13345
	427.02	0.11185	477.51	0.14913			526.55	0.1251	575.91	0.14499	625.52	0.13753	665.05	0.13687
	427.39	0.10936	477.87	0.15493			526.91	0.1193	576.27	0.14416	625.87	0.14085	665.39	0.13944
	427.76	0.1135	478.23	0.15493			527.26	0.1251	576.62	0.14996	626.21	0.13173	665.74	0.1343
	428.13	0.11682	478.6	0.15079			527.62	0.12096	576.97	0.14996	626.56	0.13256	666.08	0.13772
	428.5	0.11433	478.96	0.14913			527.98	0.12179	577.32	0.15493	626.9	0.13505	666.42	0.13516
	428.87	0.11268	479.32	0.15576			528.34	0.12096	577.68	0.15824	627.25	0.13173	666.76	0.1343
	429.23	0.11599	479.68	0.15907			528.7	0.12013	578.03	0.1715	627.6	0.13505	667.1	0.1343
	429.6	0.11433	480.05	0.16487			529.05	0.12428	578.38	0.16901	627.94	0.13339	667.44	0.1343
	429.97	0.11102					529.41	0.12345	578.73	0.16901	628.29	0.13587	667.78	0.13516
	430.34	0.11268					529.77	0.12262	579.08	0.17647	628.63	0.13505	668.12	0.13088
	430.71	0.11185					530.13	0.11848	579.44	0.17896	628.98	0.1309	668.46	0.13174
	431.07	0.11516					530.48	0.11848	579.79	0.19138	629.33	0.13173	668.8	0.13687
	431.44	0.11516					530.84	0.12179	580.14	0.18558	629.67	0.13339	669.15	0.12318
	431.81	0.11268					531.2	0.1251	580.49	0.18558	630.02	0.12925	669.49	0.1266
	432.18	0.11765					531.56	0.1251	580.84	0.19718	630.36	0.1309	669.83	0.12917
	432.55	0.12013					531.91	0.12759	581.19	0.2005	630.71	0.1251	670.17	0.13259
	432.91	0.12096					532.27	0.12759	581.55	0.20215	631.05	0.13256	670.51	0.1266
	433.28	0.12013					532.63	0.12345	581.9	0.20713	631.4	0.12593	670.85	0.12404
	433.65	0.12096					532.99	0.12593	582.25	0.2063	631.75	0.12925	671.19	0.12746
	434.02	0.11848					533.34	0.12759	582.6	0.21375	632.09	0.12345	671.53	0.13088
	434.38	0.12096					533.7	0.13173	582.95	0.21127	632.44	0.1251	671.87	0.12917
	434.75	0.11848					534.06	0.13422	583.3	0.21541	632.78	0.12179	672.21	0.12746
	435.12	0.12593					534.41	0.1367	583.66	0.21541	633.13	0.1251	672.55	0.1266
	435.49	0.12593					534.77	0.13836	584.01	0.22287	633.47	0.12096	672.89	0.12575
	435.85	0.12676					535.13	0.1425	584.36	0.2237	633.82	0.12428	673.23	0.1266
	436.22	0.12345					535.48	0.14747	584.71	0.22121	634.16	0.12013	673.57	0.12489
	436.59	0.12179					535.84	0.15907	585.06	0.22121	634.51	0.12013	673.91	0.12233
	436.96	0.12345					536.2	0.15907	585.41	0.22452	634.85	0.12096	674.25	0.12575
	437.32	0.12842					536.56	0.16901	585.76	0.21707	635.2	0.11599	674.59	0.1266
	437.69	0.1251					536.91	0.18641	586.11	0.22701	635.54	0.11765	674.93	0.12233
	438.06	0.12262					537.27	0.18973	586.47	0.21872	635.89	0.11599	675.27	0.12233
	438.43	0.12842					537.63	0.20381	586.82	0.22535	636.23	0.1135	675.61	0.12404
	438.79	0.1251					537.98	0.22287	587.17	0.22204	636.58	0.11433	675.95	0.12062
	439.16	0.12593					538.34	0.23944	587.52	0.22038	636.92	0.11268	676.29	0.12575
	439.53	0.12262					538.7	0.28749	587.87	0.22618	637.27	0.11019	676.63	0.12489
	439.89	0.12345					539.05	0.32229	588.22	0.21541	637.61	0.11185	676.97	0.12746
	440.26	0.12593					539.41	0.37365	588.57	0.21707	637.96	0.10853	677.31	0.12575
	440.63	0.12593					539.77	0.40597	588.92	0.20381	638.3	0.10688	677.65	0.12575
	441	0.12345					540.12	0.47225	589.27	0.21375	638.65	0.11019	677.99	0.12746
	441.36	0.12345					540.48	0.52278	589.62	0.21044	638.99	0.11019	678.33	0.12917
	441.73	0.12013					540.83	0.57498	589.97	0.20878	639.34	0.11019	678.67	0.12404
	442.1	0.12345					541.19	0.61889	590.32	0.20547	639.68	0.10936	679.01	0.12489
	442.46	0.11848					541.55	0.65866	590.68	0.20133	640.03	0.13687	679.35	0.12404
	442.83	0.12013					541.9	0.70008	591.03	0.19884			679.69	0.12489
	443.2	0.11848					542.26	0.74731	591.38	0.19718			680.02	0.13003
	443.56	0.1193					542.62	0.8169	591.73	0.1831			680.36	0.1266
	443.93	0.12179					542.97	0.87075	592.08	0.18724			680.7	0.13174
	444.3	0.12096					543.33	0.92046	592.43	0.18227			681.04	0.12404
	444.66	0.12096					543.68	0.94532	592.78	0.17647			681.38	0.12746
	445.03	0.11682					544.04	0.97017	593.13	0.1715			681.72	0.12917
	445.4	0.12179					544.4	0.97597	593.48	0.17067			682.06	0.12404
	445.76	0.12676					544.75	1	593.83	0.16156			682.4	0.12062
	446.13	0.1193					545.11	0.99751	594.18	0.16239			682.74	0.12233
	446.5	0.1193					545.46	0.98757	594.53	0.16156			683.08	0.1266
	446.86	0.12179					545.82	0.98674	594.88	0.15576			683.41	0.12404
	447.23	0.12013					546.18	0.97929	595.23	0.15493			683.75	0.12489
	447.59	0.12096					546.53	0.97183	595.58	0.15162			684.09	0.12318
	447.96	0.11765					546.89	0.93869	595.93	0.1483			684.43	0.12318
	448.33	0.11765					547.24	0.91881	596.28	0.14582			684.77	0.11976
	448.69	0.1193					547.6	0.86495	596.63	0.14333			685.11	0.12147
	449.06	0.12179					547.95	0.83844	596.98	0.14582			685.45	0.13088
	449.43	0.12179					548.31	0.7995	597.33	0.14664			685.79	0.12575
	449.79	0.12179					548.66	0.76056	597.68	0.13587			686.12	0.12575
	450.16	0.12262					549.02	0.71002	598.03	0.1367			686.46	0.12489
	450.52	0.11682					549.38	0.68848	598.38	0.14002			686.8	0.13003
	450.89	0.12096					549.73	0.62635	598.73	0.14002			687.14	0.12318
							550.09	0.59735	599.08	0.13256			687.48	0.12233
									599.43	0.13339			687.82	0.12831
									599.78	0.13505			688.15	0.12404
									600.12	0.13422			688.49	0.12318
													688.83	0.12575
													689.17	0.12233
													689.51	0.12489
													689.84	0.12147
													690.18	0.12318
													690.52	0.12404
													690.86	0.12318
													691.2	0.12404
													691.53	0.13088
													691.87	0.12575
													692.21	0.12318
													692.55	0.12575
													692.88	0.12489
													693.22	0.12233
													693.56	0.12233
													693.9	0.11891
													694.23	0.11634
													694.57	0.11805
													694.91	0.12062
													695.24	0.11548
													695.58	0.11805
													695.92	0.11891
													696.26	0.11463
													696.59	0.11719
													696.93	0.11292
													697.27	0.11463
													697.6	0.11719
													697.94	0.11976
													698.28	0.11206
													698.61	0.11035
													698.95	0.11377
													699.29	0.11548
													699.62	0.11292
													699.96	0.11206
													700.3	0.11121
													700.63	0.11121
													700.97	0.11377
													701.31	0.11377
													701.64	0.11121
													701.98	0.11292
													702.32	0.11377
													702.65	0.11377
													702.99	0.11719
													703.32	0.11719
													703.66	0.11719
													704	0.11891
													704.33	0.12404
													704.67	0.1266
													705	0.12917
													705.34	0.13088
													705.68	0.13772
													706.01	0.13174
													706.35	0.13858
													706.68	0.13944
													707.02	0.14286
													707.35	0.14457
													707.69	0.13772
													708.03	0.142
													708.36	0.14029
													708.7	0.14799
													709.03	0.142
													709.37	0.1497
													709.7	0.14799
													710.04	0.1574
													710.37	0.15056
													710.71	0.15997
													711.04	0.15227
													711.38	0.1497
													711.71	0.14713
													712.05	0.15227
													712.38	0.14457
													712.72	0.14799
													713.05	0.14115
													713.39	0.14286
													713.72	0.13687
													714.06	0.13687
													714.39	0.13516
													714.73	0.13003
													715.06	0.12917
													715.39	0.12489
													715.73	0.1266
													716.06	0.1266
													716.4	0.12318
													716.73	0.11634
													717.07	0.12233
													717.4	0.12233
													717.73	0.11805
													718.07	0.11377
													718.4	0.11719
													718.74	0.11548
													719.07	0.11206
													719.4	0.10778
													719.74	0.1095
													720.07	0.11206
													720.41	0.11035
													720.74	0.11121
													721.07	0.11035
													721.41	0.10607
													721.74	0.10693
													722.07	0.11035
													722.41	0.11463
													722.74	0.1095
													723.07	0.10778
													723.41	0.10778
													723.74	0.10693
													724.07	0.10864
													724.41	0.11035
													724.74	0.10693
													725.07	0.11035
													725.41	0.10864
													725.74	0.1095
													726.07	0.11035
													726.4	0.11206
													726.74	0.11121
													727.07	0.10864
													727.4	0.10864
													727.74	0.1095
													728.07	0.10607
													728.4	0.1095
													728.73	0.10778
													729.07	0.11035
													729.4	0.1095
													729.73	0.10522
													730.06	0.10607
													730.4	0.10693
													730.73	0.10436
													731.06	0.10778
													731.39	0.11035
													731.72	0.1095
													732.06	0.11035
													732.39	0.1095
													732.72	0.1095
													733.05	0.10864
													733.38	0.10693
													733.72	0.10864
													734.05	0.10693
													734.38	0.10864
													734.71	0.10864
													735.04	0.1095
													735.38	0.10693
													735.71	0.11035
													736.04	0.11121
													736.37	0.10693
													736.7	0.10522
													737.03	0.1095
													737.36	0.11035
													737.7	0.11121
													738.03	0.10864
													738.36	0.11035
													738.69	0.11377
													739.02	0.1095
													739.35	0.10864
													739.68	0.11121
													740.01	0.10864
													740.34	0.11035
													740.67	0.10864
													741.01	0.10522
													741.34	0.11121
													741.67	0.1095
													742	0.11377
													742.33	0.11206
													742.66	0.11206
													742.99	0.11206
													743.32	0.11206
													743.65	0.1095
													743.98	0.10864
													744.31	0.11377
													744.64	0.11121
													744.97	0.10778
													745.3	0.11121
													745.63	0.1095
													745.96	0.11121
													746.29	0.11121
													746.62	0.10864
													746.95	0.11206
													747.28	0.11035
													747.61	0.11035
													747.94	0.10864
													748.27	0.10864
													748.6	0.10693
													748.93	0.10693
													749.26	0.10864
													749.59	0.10778
													749.92	0.11206

## Sheet: Fig.3e
		wavelength	intensity	wavelength	intensity	wavelength	intensity	wavelength	intensity	wavelength	intensity	wavelength	intensity	wavelength	intensity
		400.04	0.03009	450.16	0.27666	480.05	0.36228	500.31	0.47236	550.09	0.99829	600.12	0.19843	640.03	0.13142
		400.41	0.03131	450.52	0.29428	480.41	0.37353	500.67	0.44667	550.44	0.99804	600.47	0.1906	640.37	0.13403
		400.78	0.03107	450.89	0.28009	480.77	0.39017	501.03	0.43249	550.8	0.99706	600.82	0.1819	640.71	0.12707
		401.15	0.03156	451.26	0.27935	481.14	0.39873	501.4	0.409	551.15	0.9978	601.17	0.18973	641.06	0.13055
		401.52	0.03253	451.62	0.28033	481.5	0.41928	501.76	0.3887	551.51	0.99976	601.52	0.18451	641.4	0.13055
		401.89	0.03425	451.99	0.28669	481.86	0.43567	502.12	0.36962	551.86	0.89653	601.87	0.18103	641.75	0.12707
		402.26	0.03498	452.35	0.27422	482.22	0.46404	502.48	0.34809	552.22	0.69814	602.22	0.18103	642.09	0.12881
		402.64	0.03571	452.72	0.26957	482.59	0.48116	502.84	0.3273	552.57	0.64432	602.57	0.18277	642.44	0.1262
		403.01	0.03596	453.08	0.28376	482.95	0.50758	503.2	0.31849	552.93	0.59124	602.92	0.18016	642.78	0.1262
		403.38	0.03523	453.45	0.28278	483.31	0.53743	503.56	0.29697	553.28	0.54403	603.27	0.18451	643.12	0.13316
		403.75	0.03718	453.82	0.29452	483.68	0.5839	503.92	0.28205	553.64	0.50881	603.62	0.18103	643.47	0.12968
		404.12	0.03694	454.18	0.28229	484.04	0.61228	504.28	0.26859	553.99	0.46795	603.97	0.17755	643.81	0.13316
		404.49	0.03792	454.55	0.29232	484.4	0.64897	504.64	0.25538	554.35	0.42979	604.31	0.1819	644.16	0.13403
		404.86	0.03547	454.91	0.26981	484.76	0.67466	505	0.24388	554.7	0.39726	604.66	0.18538	644.5	0.13316
		405.23	0.03743	455.28	0.2862	485.13	0.70254	505.36	0.23532	555.06	0.36473	605.01	0.18277	644.84	0.13229
		405.6	0.03792	455.64	0.30015	485.49	0.73043	505.72	0.22676	555.41	0.33023	605.36	0.18277	645.19	0.13055
		405.97	0.03816	456.01	0.27544	485.85	0.76443	506.08	0.21649	555.77	0.30749	605.71	0.18973	645.53	0.12446
		406.34	0.03841	456.37	0.28596	486.21	0.7955	506.44	0.20377	556.12	0.28523	606.06	0.19582	645.87	0.12794
		406.71	0.03841	456.74	0.28987	486.57	0.83146	506.8	0.20475	556.48	0.26248	606.41	0.20366	646.22	0.13316
		407.08	0.03914	457.11	0.27984	486.94	0.8432	507.16	0.19496	556.83	0.23068	606.76	0.22019	646.56	0.12881
		407.45	0.03938	457.47	0.28449	487.3	0.86962	507.52	0.19325	557.18	0.20841	607.1	0.24717	646.91	0.13316
		407.82	0.03914	457.84	0.28253	487.66	0.90362	507.88	0.1842	557.54	0.18762	607.45	0.29852	647.25	0.13229
		408.19	0.03938	458.2	0.29623	488.02	0.9161	508.24	0.18077	557.89	0.16903	607.8	0.38207	647.59	0.1349
		408.56	0.03987	458.57	0.29428	488.39	0.93151	508.6	0.17368	558.25	0.15215	608.15	0.46649	647.94	0.13664
		408.93	0.04061	458.93	0.27813	488.75	0.96013	508.96	0.17441	558.6	0.13601	608.5	0.54656	648.28	0.13925
		409.3	0.04061	459.3	0.27886	489.11	0.96282	509.32	0.16977	558.96	0.11962	608.85	0.62228	648.62	0.1349
		409.67	0.0411	459.66	0.2862	489.47	0.97016	509.68	0.16316	559.31	0.1091	609.2	0.71628	648.97	0.14534
		410.04	0.03792	460.03	0.27935	489.83	0.9775	510.04	0.16218	559.66	0.10323	609.54	0.7537	649.31	0.14883
		410.41	0.03718	460.39	0.28474	490.2	0.97921	510.4	0.16096	560.02	0.09173	609.89	0.80853	649.65	0.14273
		410.78	0.03718	460.76	0.29232	490.56	0.97896	510.76	0.159	560.37	0.08659	610.24	0.84595	650	0.14534
		411.15	0.03596	461.12	0.28523	490.92	0.97603	511.12	0.15631	560.73	0.08097	610.59	0.89904	650.34	0.14621
		411.52	0.03792	461.49	0.29868	491.28	0.96893	511.48	0.15264	561.08	0.07803	610.94	0.90775	650.68	0.14883
		411.89	0.03841	461.85	0.2659	491.64	0.94961	511.84	0.14897	561.44	0.07412	611.28	0.92689	651.03	0.14795
		412.26	0.03889	462.22	0.28107	492	0.94569	512.2	0.14579	561.79	0.07314	611.63	0.953	651.37	0.14534
		412.63	0.03792	462.58	0.28841	492.37	0.9205	512.56	0.14604	562.14	0.07045	611.98	0.96519	651.71	0.14447
		413	0.04036	462.95	0.28131	492.73	0.90044	512.92	0.1431	562.5	0.06727	612.33	0.96954	652.05	0.14795
		413.37	0.0411	463.31	0.28205	493.09	0.88821	513.28	0.14237	562.85	0.06336	612.68	0.98782	652.4	0.14883
		413.74	0.04134	463.68	0.29868	493.45	0.87622	513.64	0.13943	563.2	0.06409	613.02	0.98782	652.74	0.14186
		414.11	0.04159	464.04	0.28449	493.81	0.8569	514	0.13894	563.56	0.06213	613.37	0.9765	653.08	0.14186
		414.48	0.04232	464.4	0.27935	494.17	0.82999	514.36	0.13332	563.91	0.06018	613.72	1	653.43	0.14708
		414.85	0.04305	464.77	0.28156	494.54	0.81482	514.71	0.13038	564.27	0.05822	614.07	0.99217	653.77	0.14273
		415.22	0.04501	465.13	0.29134	494.9	0.79477	515.07	0.13038	564.62	0.05626	614.42	0.98433	654.11	0.14012
		415.59	0.0455	465.5	0.29477	495.26	0.76737	515.43	0.12794	564.97	0.05528	614.76	0.96693	654.45	0.14273
		415.96	0.04599	465.86	0.28963	495.62	0.75416	515.79	0.12427	565.33	0.057	615.11	0.953	654.8	0.13316
		416.33	0.04966	466.23	0.28596	495.98	0.72994	516.15	0.12647	565.68	0.05406	615.46	0.92167	655.14	0.1349
		416.7	0.04843	466.59	0.29012	496.34	0.71233	516.51	0.12182	566.03	0.0521	615.81	0.88773	655.48	0.13055
		417.07	0.05186	466.96	0.28474	496.7	0.69007	516.87	0.12011	566.39	0.0499	616.15	0.81897	655.82	0.13142
		417.44	0.05161	467.32	0.29648	497.06	0.6661	517.23	0.11962	566.74	0.05064	616.5	0.74413	656.17	0.13142
		417.8	0.0499	467.68	0.29061	497.43	0.64775	517.59	0.1135	567.09	0.04892	616.85	0.67711	656.51	0.12707
		418.17	0.05357	468.05	0.29305	497.79	0.62671	517.95	0.11399	567.45	0.04843	617.2	0.62576	656.85	0.12707
		418.54	0.05455	468.41	0.27691	498.15	0.6113	518.31	0.11252	567.8	0.05235	617.54	0.59269	657.19	0.12794
		418.91	0.05479	468.78	0.28425	498.51	0.58048	518.66	0.10616	568.15	0.04868	617.89	0.5483	657.54	0.12359
		419.28	0.05577	469.14	0.28718	498.87	0.55333	519.02	0.11032	568.51	0.0499	618.24	0.51523	657.88	0.12707
		419.65	0.05724	469.51	0.29036	499.23	0.53205	519.38	0.10665	568.86	0.04941	618.58	0.49173	658.22	0.13055
		420.02	0.05944	469.87	0.28302	499.59	0.5159	519.74	0.10372	569.21	0.05015	618.93	0.4691	658.56	0.12359
		420.39	0.06091	470.23	0.28816	499.95	0.49217	520.1	0.10323	569.57	0.04892	619.28	0.44996	658.9	0.11923
		420.76	0.05993	470.6	0.29012			520.46	0.09956	569.92	0.04892	619.63	0.42211	659.25	0.12097
		421.13	0.06336	470.96	0.29648			520.82	0.10054	570.27	0.04941	619.97	0.40731	659.59	0.12707
		421.5	0.06727	471.33	0.29525			521.17	0.09614	570.63	0.04892	620.32	0.39948	659.93	0.12359
		421.86	0.06458	471.69	0.30137			521.53	0.09711	570.98	0.04868	620.67	0.39513	660.27	0.12185
		422.23	0.068	472.05	0.30284			521.89	0.09662	571.33	0.04966	621.01	0.37511	660.61	0.12968
		422.6	0.06947	472.42	0.30626			522.25	0.09149	571.68	0.05064	621.36	0.37946	660.96	0.12881
		422.97	0.07583	472.78	0.30161			522.61	0.09173	572.04	0.05186	621.71	0.37076	661.3	0.12272
		423.34	0.07241	473.14	0.29599			522.97	0.08733	572.39	0.05553	622.05	0.36728	661.64	0.1262
		423.71	0.0795	473.51	0.30479			523.33	0.08904	572.74	0.05553	622.4	0.35857	661.98	0.12881
		424.08	0.07975	473.87	0.30284			523.68	0.08708	573.09	0.0592	622.75	0.35596	662.32	0.1262
		424.45	0.08023	474.24	0.31409			524.04	0.08439	573.45	0.06385	623.09	0.34465	662.66	0.12707
		424.81	0.08146	474.6	0.30749			524.4	0.08293	573.8	0.07583	623.44	0.34639	663.01	0.12794
		425.18	0.09026	474.96	0.30846			524.76	0.08366	574.15	0.08072	623.79	0.3403	663.35	0.12533
		425.55	0.08684	475.33	0.31336			525.12	0.07926	574.51	0.08904	624.13	0.33246	663.69	0.12968
		425.92	0.08977	475.69	0.30846			525.47	0.08097	574.86	0.09271	624.48	0.3342	664.03	0.13316
		426.29	0.09247	476.05	0.32118			525.83	0.07975	575.21	0.1025	624.83	0.32898	664.37	0.12794
		426.66	0.091	476.42	0.31923			526.19	0.07975	575.56	0.1091	625.17	0.30809	664.71	0.12881
		427.02	0.09834	476.78	0.32461			526.55	0.07926	575.91	0.12133	625.52	0.30809	665.05	0.12881
		427.39	0.10298	477.14	0.31874			526.91	0.07657	576.27	0.13283	625.87	0.30374	665.39	0.12794
		427.76	0.10739	477.51	0.32803			527.26	0.07559	576.62	0.14384	626.21	0.28895	665.74	0.1262
		428.13	0.10054	477.87	0.3339			527.62	0.07314	576.97	0.15338	626.56	0.29243	666.08	0.13055
		428.5	0.10568	478.23	0.33855			527.98	0.07363	577.32	0.16683	626.9	0.28982	666.42	0.13055
		428.87	0.11106	478.6	0.33195			528.34	0.07387	577.68	0.17564	627.25	0.28808	666.76	0.13055
		429.23	0.11864	478.96	0.3476			528.7	0.07485	578.03	0.18346	627.6	0.27589	667.1	0.13316
		429.6	0.11913	479.32	0.35054			529.05	0.07241	578.38	0.19178	627.94	0.28285	667.44	0.13055
		429.97	0.11888	479.68	0.36375			529.41	0.07363	578.73	0.1979	628.29	0.28982	667.78	0.12968
		430.34	0.13087					529.77	0.07779	579.08	0.20548	628.63	0.28111	668.12	0.12707
		430.71	0.13087					530.13	0.07657	579.44	0.21551	628.98	0.28721	668.46	0.12097
		431.07	0.125					530.48	0.07926	579.79	0.2248	629.33	0.28808	668.8	0.12533
		431.44	0.1316					530.84	0.0795	580.14	0.23581	629.67	0.27589	669.15	0.1262
		431.81	0.14995					531.2	0.08415	580.49	0.24804	630.02	0.26893	669.49	0.12446
		432.18	0.14971					531.56	0.08562	580.84	0.25758	630.36	0.27067	669.83	0.1262
		432.55	0.18126					531.91	0.08611	581.19	0.2615	630.71	0.2611	670.17	0.12359
		432.91	0.23997					532.27	0.0888	581.55	0.27299	631.05	0.26632	670.51	0.12272
		433.28	0.25					532.63	0.09051	581.9	0.27789	631.4	0.24978	670.85	0.12185
		433.65	0.2681					532.99	0.09344	582.25	0.27838	631.75	0.2463	671.19	0.12272
		434.02	0.28767					533.34	0.09614	582.6	0.27935	632.09	0.24369	671.53	0.12446
		434.38	0.30504					533.7	0.10152	582.95	0.28571	632.44	0.24282	671.87	0.12446
		434.75	0.31115					534.06	0.10641	583.3	0.28841	632.78	0.24021	672.21	0.12359
		435.12	0.32754					534.41	0.11179	583.66	0.2911	633.13	0.22889	672.55	0.12185
		435.49	0.32412					534.77	0.12084	584.01	0.29746	633.47	0.22802	672.89	0.12446
		435.85	0.34369					535.13	0.12989	584.36	0.29207	633.82	0.22019	673.23	0.12359
		436.22	0.32021					535.48	0.14897	584.71	0.29721	634.16	0.21062	673.57	0.11923
		436.59	0.32632					535.84	0.16292	585.06	0.29672	634.51	0.20714	673.91	0.11923
		436.96	0.33464					536.2	0.18224	585.41	0.29525	634.85	0.2054	674.25	0.12097
		437.32	0.34222					536.56	0.20352	585.76	0.29452	635.2	0.19408	674.59	0.11836
		437.69	0.36106					536.91	0.23288	586.11	0.29795	635.54	0.1819	674.93	0.12272
		438.06	0.34956					537.27	0.26468	586.47	0.29428	635.89	0.18103	675.27	0.11923
		438.43	0.36668					537.63	0.30479	586.82	0.29232	636.23	0.16884	675.61	0.12185
		438.79	0.37794					537.98	0.35323	587.17	0.29354	636.58	0.15753	675.95	0.12707
		439.16	0.37842					538.34	0.42319	587.52	0.28547	636.92	0.15492	676.29	0.12359
		439.53	0.36252					538.7	0.50587	587.87	0.27544	637.27	0.14883	676.63	0.12446
		439.89	0.36962					539.05	0.6047	588.22	0.27617	637.61	0.14099	676.97	0.11923
		440.26	0.36986					539.41	0.73165	588.57	0.26688	637.96	0.13925	677.31	0.1201
		440.63	0.3684					539.77	0.84883	588.92	0.26125	638.3	0.1349	677.65	0.12359
		441	0.34075					540.12	0.97285	589.27	0.2478	638.65	0.13229	677.99	0.12185
		441.36	0.29795					540.48	1	589.62	0.24315	638.99	0.12881	678.33	0.12446
		441.73	0.23752					540.83	0.99706	589.97	0.23679	639.34	0.13142	678.67	0.12446
		442.1	0.24413					541.19	0.99804	590.32	0.23361	639.68	0.12794	679.01	0.12359
		442.46	0.23777					541.55	0.99682	590.68	0.22578			679.35	0.12272
		442.83	0.25783					541.9	0.99804	591.03	0.21673			679.69	0.12446
		443.2	0.24951					542.26	0.99682	591.38	0.2138			680.02	0.11749
		443.56	0.24706					542.62	0.99755	591.73	0.20254			680.36	0.11923
		443.93	0.2456					542.97	0.9978	592.08	0.19154			680.7	0.11749
		444.3	0.27128					543.33	0.99878	592.43	0.18395			681.04	0.1262
		444.66	0.24535					543.68	0.9978	592.78	0.17025			681.38	0.11662
		445.03	0.24364					544.04	0.99853	593.13	0.16463			681.72	0.12359
		445.4	0.26321					544.4	0.99829	593.48	0.15166			682.06	0.11923
		445.76	0.26248					544.75	0.99853	593.83	0.14066			682.4	0.12272
		446.13	0.26076					545.11	0.9978	594.18	0.13699			682.74	0.1201
		446.5	0.28816					545.46	0.99755	594.53	0.12867			683.08	0.11836
		446.86	0.27446					545.82	0.99878	594.88	0.12035			683.41	0.1201
		447.23	0.26492					546.18	0.9978	595.23	0.11595			683.75	0.12185
		447.59	0.27764					546.53	0.9978	595.58	0.11179			684.09	0.11662
		447.96	0.27495					546.89	0.99755	595.93	0.10372			684.43	0.11923
		448.33	0.28058					547.24	0.9978	596.28	0.10347			684.77	0.11923
		448.69	0.26688					547.6	0.99706	596.63	0.10054			685.11	0.12185
		449.06	0.29477					547.95	0.99878	596.98	0.09687			685.45	0.12185
		449.43	0.27128					548.31	0.99853	597.33	0.09393			685.79	0.1201
		449.79	0.28792					548.66	0.99706	597.68	0.09002			686.12	0.1262
								549.02	0.99682	598.03	0.08757			686.46	0.12359
								549.38	0.99755	598.38	0.08268			686.8	0.12272
								549.73	0.99755	598.73	0.07583			687.14	0.12794
										599.08	0.07339			687.48	0.11923
										599.43	0.07069			687.82	0.11923
										599.78	0.06751			688.15	0.11749
										600.12	0.19843			688.49	0.11662
														688.83	0.12097
														689.17	0.12272
														689.51	0.11662
														689.84	0.11488
														690.18	0.11923
														690.52	0.12533
														690.86	0.11836
														691.2	0.12272
														691.53	0.12097
														691.87	0.12097
														692.21	0.1201
														692.55	0.12359
														692.88	0.12707
														693.22	0.12097
														693.56	0.11923
														693.9	0.11749
														694.23	0.11488
														694.57	0.11488
														694.91	0.11401
														695.24	0.11227
														695.58	0.11488
														695.92	0.11314
														696.26	0.10966
														696.59	0.11401
														696.93	0.11401
														697.27	0.11227
														697.6	0.1114
														697.94	0.1114
														698.28	0.11575
														698.61	0.10705
														698.95	0.10792
														699.29	0.10879
														699.62	0.11053
														699.96	0.10966
														700.3	0.1114
														700.63	0.11227
														700.97	0.11053
														701.31	0.11053
														701.64	0.11227
														701.98	0.10705
														702.32	0.10705
														702.65	0.11227
														702.99	0.1114
														703.32	0.10966
														703.66	0.11575
														704	0.11749
														704.33	0.11662
														704.67	0.11836
														705	0.12359
														705.34	0.12881
														705.68	0.13229
														706.01	0.13142
														706.35	0.12794
														706.68	0.13142
														707.02	0.13664
														707.35	0.13403
														707.69	0.13751
														708.03	0.14708
														708.36	0.13925
														708.7	0.14447
														709.03	0.15057
														709.37	0.14447
														709.7	0.14795
														710.04	0.15144
														710.37	0.14708
														710.71	0.15144
														711.04	0.14708
														711.38	0.14708
														711.71	0.14534
														712.05	0.14795
														712.38	0.14186
														712.72	0.14186
														713.05	0.13838
														713.39	0.13838
														713.72	0.13577
														714.06	0.12707
														714.39	0.13055
														714.73	0.12185
														715.06	0.12185
														715.39	0.12533
														715.73	0.12446
														716.06	0.1201
														716.4	0.12097
														716.73	0.12097
														717.07	0.11836
														717.4	0.11488
														717.73	0.11053
														718.07	0.11401
														718.4	0.1114
														718.74	0.10792
														719.07	0.1114
														719.4	0.10966
														719.74	0.11053
														720.07	0.10792
														720.41	0.10531
														720.74	0.1027
														721.07	0.10618
														721.41	0.10444
														721.74	0.10531
														722.07	0.10618
														722.41	0.11053
														722.74	0.10966
														723.07	0.10618
														723.41	0.10705
														723.74	0.10705
														724.07	0.10444
														724.41	0.10618
														724.74	0.10531
														725.07	0.10705
														725.41	0.10357
														725.74	0.10531
														726.07	0.10357
														726.4	0.10792
														726.74	0.10531
														727.07	0.10618
														727.4	0.10531
														727.74	0.10531
														728.07	0.10792
														728.4	0.10444
														728.73	0.10618
														729.07	0.10357
														729.4	0.10531
														729.73	0.10531
														730.06	0.10444
														730.4	0.10531
														730.73	0.10792
														731.06	0.10531
														731.39	0.1114
														731.72	0.10792
														732.06	0.10618
														732.39	0.10444
														732.72	0.1027
														733.05	0.10357
														733.38	0.10444
														733.72	0.10792
														734.05	0.10444
														734.38	0.10531
														734.71	0.10444
														735.04	0.10531
														735.38	0.10705
														735.71	0.10705
														736.04	0.11227
														736.37	0.10879
														736.7	0.10879
														737.03	0.10792
														737.36	0.10531
														737.7	0.10531
														738.03	0.10705
														738.36	0.10618
														738.69	0.10096
														739.02	0.10183
														739.35	0.10444
														739.68	0.10792
														740.01	0.10966
														740.34	0.10618
														740.67	0.10705
														741.01	0.10444
														741.34	0.10792
														741.67	0.10357
														742	0.10705
														742.33	0.10618
														742.66	0.10792
														742.99	0.10444
														743.32	0.10444
														743.65	0.10444
														743.98	0.10618
														744.31	0.10444
														744.64	0.10444
														744.97	0.10792
														745.3	0.10531
														745.63	0.10444
														745.96	0.10618
														746.29	0.10618
														746.62	0.10705
														746.95	0.10705
														747.28	0.10792
														747.61	0.10705
														747.94	0.1114
														748.27	0.10705
														748.6	0.10444
														748.93	0.10618
														749.26	0.10531
														749.59	0.10705
														749.92	0.10879

## Sheet: Fig.3f
		wavelength	intensity	wavelength	intensity	wavelength	intensity	wavelength	intensity	wavelength	intensity	wavelength	intensity	wavelength	intensity
		400.04	0.03639	450.16	0.4967	480.05	0.66227	500.31	0.80781	550.09	1	600.12	0.09915	640.03	0.22688
		400.41	0.03761	450.52	0.51526	480.41	0.68083	500.67	0.76459	550.44	1	600.47	0.09646	640.37	0.21965
		400.78	0.0359	450.89	0.49353	480.77	0.69621	501.03	0.73846	550.8	1	600.82	0.08938	640.71	0.21532
		401.15	0.03639	451.26	0.50037	481.14	0.72674	501.4	0.70867	551.15	1	601.17	0.09035	641.06	0.21965
		401.52	0.04005	451.62	0.50818	481.5	0.75556	501.76	0.6696	551.51	1	601.52	0.08913	641.4	0.21098
		401.89	0.04322	451.99	0.50525	481.86	0.80024	502.12	0.6337	551.86	1	601.87	0.08913	641.75	0.2211
		402.26	0.04567	452.35	0.49597	482.22	0.83248	502.48	0.59853	552.22	1	602.22	0.08474	642.09	0.22543
		402.64	0.0464	452.72	0.48107	482.59	0.87033	502.84	0.56361	552.57	1	602.57	0.08327	642.44	0.21821
		403.01	0.04615	453.08	0.50818	482.95	0.92357	503.2	0.54188	552.93	1	602.92	0.08034	642.78	0.21821
		403.38	0.04689	453.45	0.50012	483.31	0.97265	503.56	0.51111	553.28	1	603.27	0.0823	643.12	0.22399
		403.75	0.04689	453.82	0.51917	483.68	1	503.92	0.484	553.64	0.99585	603.62	0.08059	643.47	0.22688
		404.12	0.04884	454.18	0.51136	484.04	1	504.28	0.46032	553.99	0.80171	603.97	0.07863	643.81	0.21821
		404.49	0.04884	454.55	0.51575	484.4	1	504.64	0.43687	554.35	0.73138	604.31	0.07424	644.16	0.21532
		404.86	0.0486	454.91	0.48962	484.76	1	505	0.42051	554.7	0.67619	604.66	0.07375	644.5	0.21676
		405.23	0.04957	455.28	0.50965	485.13	1	505.36	0.39927	555.06	0.62027	605.01	0.07253	644.84	0.21821
		405.6	0.05153	455.64	0.53651	485.49	1	505.72	0.38584	555.41	0.56947	605.36	0.06984	645.19	0.22399
		405.97	0.05128	456.01	0.4906	485.85	1	506.08	0.36947	555.77	0.5265	605.71	0.07131	645.53	0.2211
		406.34	0.05275	456.37	0.50598	486.21	1	506.44	0.35653	556.12	0.48278	606.06	0.07253	645.87	0.2211
		406.71	0.05372	456.74	0.51404	486.57	1	506.8	0.34603	556.48	0.43004	606.41	0.07326	646.22	0.23121
		407.08	0.0525	457.11	0.4989	486.94	1	507.16	0.33529	556.83	0.3917	606.76	0.07766	646.56	0.22543
		407.45	0.05324	457.47	0.4989	487.3	1	507.52	0.32405	557.18	0.3558	607.1	0.08571	646.91	0.2341
		407.82	0.05421	457.84	0.48669	487.66	1	507.88	0.32186	557.54	0.31673	607.45	0.09988	647.25	0.23121
		408.19	0.05592	458.2	0.52186	488.02	1	508.24	0.31111	557.89	0.28181	607.8	0.1221	647.59	0.23266
		408.56	0.05495	458.57	0.50672	488.39	1	508.6	0.2989	558.25	0.24762	608.15	0.14481	647.94	0.23121
		408.93	0.05543	458.93	0.49866	488.75	1	508.96	0.29963	558.6	0.22149	608.5	0.16508	648.28	0.22399
		409.3	0.05324	459.3	0.48132	489.11	1	509.32	0.28913	558.96	0.19365	608.85	0.18901	648.62	0.22688
		409.67	0.05299	459.66	0.50501	489.47	1	509.68	0.28547	559.31	0.1746	609.2	0.20244	648.97	0.23988
		410.04	0.05201	460.03	0.49548	489.83	1	510.04	0.27473	559.66	0.15922	609.54	0.21441	649.31	0.23555
		410.41	0.04713	460.39	0.49426	490.2	1	510.4	0.26764	560.02	0.14603	609.89	0.2315	649.65	0.22543
		410.78	0.04444	460.76	0.51209	490.56	1	510.76	0.26203	560.37	0.13553	610.24	0.23736	650	0.23699
		411.15	0.04811	461.12	0.49817	490.92	1	511.12	0.26129	560.73	0.12454	610.59	0.24811	650.34	0.2341
		411.52	0.04908	461.49	0.53407	491.28	1	511.48	0.25812	561.08	0.11966	610.94	0.25519	650.68	0.23844
		411.89	0.04957	461.85	0.46886	491.64	1	511.84	0.24908	561.44	0.11526	611.28	0.25861	651.03	0.21821
		412.26	0.05104	462.22	0.50208	492	1	512.2	0.24469	561.79	0.10696	611.63	0.26081	651.37	0.24422
		412.63	0.05031	462.58	0.516	492.37	1	512.56	0.2464	562.14	0.10549	611.98	0.26178	651.71	0.22977
		413	0.05446	462.95	0.50623	492.73	1	512.92	0.23419	562.5	0.09792	612.33	0.26471	652.05	0.23266
		413.37	0.0547	463.31	0.49377	493.09	1	513.28	0.23687	562.85	0.09573	612.68	0.26813	652.4	0.22688
		413.74	0.05568	463.68	0.53016	493.45	1	513.64	0.22808	563.2	0.09255	613.02	0.25885	652.74	0.22688
		414.11	0.05568	464.04	0.50574	493.81	1	514	0.22906	563.56	0.09304	613.37	0.26252	653.08	0.23844
		414.48	0.05592	464.4	0.48987	494.17	1	514.36	0.22515	563.91	0.0862	613.72	0.26276	653.43	0.22688
		414.85	0.06178	464.77	0.5011	494.54	1	514.71	0.2188	564.27	0.08327	614.07	0.26227	653.77	0.23555
		415.22	0.0591	465.13	0.53211	494.9	1	515.07	0.21636	564.62	0.08376	614.42	0.2591	654.11	0.23844
		415.59	0.06447	465.5	0.53211	495.26	1	515.43	0.2127	564.97	0.08156	614.76	0.25836	654.45	0.22688
		415.96	0.063	465.86	0.51844	495.62	1	515.79	0.20635	565.33	0.0801	615.11	0.24933	654.8	0.23555
		416.33	0.0674	466.23	0.51575	495.98	1	516.15	0.20879	565.68	0.0779	615.46	0.24103	655.14	0.22688
		416.7	0.06911	466.59	0.51893	496.34	1	516.51	0.20098	566.03	0.07497	615.81	0.23004	655.48	0.22832
		417.07	0.07155	466.96	0.51868	496.7	1	516.87	0.19853	566.39	0.07546	616.15	0.21001	655.82	0.22688
		417.44	0.07082	467.32	0.52552	497.06	1	517.23	0.19756	566.74	0.07302	616.5	0.18901	656.17	0.21965
		417.8	0.07302	467.68	0.51233	497.43	1	517.59	0.1895	567.09	0.07277	616.85	0.17045	656.51	0.21243
		418.17	0.07912	468.05	0.51917	497.79	1	517.95	0.18413	567.45	0.07399	617.2	0.15678	656.85	0.21532
		418.54	0.07937	468.41	0.49231	498.15	1	518.31	0.18486	567.8	0.06984	617.54	0.14603	657.19	0.20954
		418.91	0.08107	468.78	0.49988	498.51	1	518.66	0.17998	568.15	0.06911	617.89	0.13529	657.54	0.21676
		419.28	0.08254	469.14	0.51087	498.87	1	519.02	0.17631	568.51	0.06838	618.24	0.12601	657.88	0.21676
		419.65	0.08669	469.51	0.5094	499.23	1	519.38	0.17314	568.86	0.06764	618.58	0.12063	658.22	0.21676
		420.02	0.09158	469.87	0.50867	499.59	0.96996	519.74	0.16654	569.21	0.06813	618.93	0.1116	658.56	0.21098
		420.39	0.09133	470.23	0.5221	499.95	0.84762	520.1	0.16484	569.57	0.06862	619.28	0.10525	658.9	0.21098
		420.76	0.09133	470.6	0.51355	500.31	0.80781	520.46	0.16386	569.92	0.06813	619.63	0.10183	659.25	0.21243
		421.13	0.09328	470.96	0.52674			520.82	0.1602	570.27	0.0696	619.97	0.09597	659.59	0.21532
		421.5	0.10256	471.33	0.52503			521.17	0.15702	570.63	0.07277	620.32	0.0928	659.93	0.21532
		421.86	0.10354	471.69	0.52747			521.53	0.15043	570.98	0.07228	620.67	0.09133	660.27	0.21532
		422.23	0.10745	472.05	0.53895			521.89	0.15116	571.33	0.07179	621.01	0.08669	660.61	0.22543
		422.6	0.10452	472.42	0.54652			522.25	0.14799	571.68	0.07179	621.36	0.08523	660.96	0.21387
		422.97	0.11941	472.78	0.54212			522.61	0.14237	572.04	0.07424	621.71	0.08474	661.3	0.2211
		423.34	0.11648	473.14	0.52918			522.97	0.14335	572.39	0.07741	622.05	0.07912	661.64	0.21532
		423.71	0.12259	473.51	0.54383			523.33	0.13944	572.74	0.08156	622.4	0.07839	661.98	0.20665
		424.08	0.12576	473.87	0.53846			523.68	0.13797	573.09	0.08987	622.75	0.07643	662.32	0.21387
		424.45	0.13358	474.24	0.55263			524.04	0.13382	573.45	0.10574	623.09	0.07692	662.66	0.21676
		424.81	0.13138	474.6	0.55531			524.4	0.13382	573.8	0.12625	623.44	0.07643	663.01	0.21676
		425.18	0.14701	474.96	0.55873			524.76	0.13065	574.15	0.14237	623.79	0.0757	663.35	0.22254
		425.55	0.14383	475.33	0.56239			525.12	0.12821	574.51	0.15458	624.13	0.07326	663.69	0.22254
		425.92	0.14212	475.69	0.57167			525.47	0.12381	574.86	0.16606	624.48	0.0735	664.03	0.21965
		426.29	0.15556	476.05	0.57729			525.83	0.12039	575.21	0.17753	624.83	0.07253	664.37	0.21532
		426.66	0.15214	476.42	0.57021			526.19	0.12137	575.56	0.20317	625.17	0.07009	664.71	0.22254
		427.02	0.15507	476.78	0.57998			526.55	0.1199	575.91	0.22759	625.52	0.06935	665.05	0.21821
		427.39	0.16874	477.14	0.57851			526.91	0.11941	576.27	0.24444	625.87	0.06789	665.39	0.2211
		427.76	0.18144	477.51	0.58706			527.26	0.1199	576.62	0.26764	626.21	0.06618	665.74	0.22399
		428.13	0.17192	477.87	0.60073			527.62	0.11844	576.97	0.29133	626.56	0.063	666.08	0.22399
		428.5	0.17143	478.23	0.59976			527.98	0.116	577.32	0.30061	626.9	0.06349	666.42	0.22543
		428.87	0.18559	478.6	0.59927			528.34	0.11551	577.68	0.31917	627.25	0.0652	666.76	0.21965
		429.23	0.19341	478.96	0.61734			528.7	0.11258	578.03	0.33358	627.6	0.06447	667.1	0.22688
		429.6	0.20293	479.32	0.63687			529.05	0.11429	578.38	0.34799	627.94	0.06276	667.44	0.22254
		429.97	0.19487	479.68	0.65153			529.41	0.11502	578.73	0.36459	628.29	0.06129	667.78	0.21676
		430.34	0.21441	480.05	0.66227			529.77	0.11551	579.08	0.37729	628.63	0.06203	668.12	0.21965
		430.71	0.21538					530.13	0.12137	579.44	0.39121	628.98	0.06032	668.46	0.21965
		431.07	0.2083					530.48	0.12454	579.79	0.40952	629.33	0.06081	668.8	0.22399
		431.44	0.23126					530.84	0.12601	580.14	0.42491	629.67	0.05983	669.15	0.22688
		431.81	0.26422					531.2	0.13211	580.49	0.44835	630.02	0.0591	669.49	0.21387
		432.18	0.2696					531.56	0.1348	580.84	0.46325	630.36	0.05861	669.83	0.21532
		432.55	0.34628					531.91	0.13773	581.19	0.47839	630.71	0.05665	670.17	0.20954
		432.91	0.48034					532.27	0.14286	581.55	0.49646	631.05	0.05714	670.51	0.20954
		433.28	0.49231					532.63	0.14457	581.9	0.4967	631.4	0.05519	670.85	0.20665
		433.65	0.52723					532.99	0.15067	582.25	0.49353	631.75	0.05372	671.19	0.20954
		434.02	0.55458					533.34	0.1558	582.6	0.49915	632.09	0.0547	671.53	0.21965
		434.38	0.59145					533.7	0.16484	582.95	0.50647	632.44	0.05543	671.87	0.21387
		434.75	0.59951					534.06	0.17265	583.3	0.51209	632.78	0.05201	672.21	0.21243
		435.12	0.63541					534.41	0.18755	583.66	0.51941	633.13	0.0525	672.55	0.21098
		435.49	0.62759					534.77	0.20757	584.01	0.51722	633.47	0.05177	672.89	0.21243
		435.85	0.64811					535.13	0.22662	584.36	0.51868	633.82	0.05177	673.23	0.21243
		436.22	0.61245					535.48	0.25788	584.71	0.52015	634.16	0.05055	673.57	0.21676
		436.59	0.62735					535.84	0.28913	585.06	0.52552	634.51	0.04957	673.91	0.21676
		436.96	0.63223					536.2	0.31697	585.41	0.52039	634.85	0.04737	674.25	0.21532
		437.32	0.6464					536.56	0.37241	585.76	0.51453	635.2	0.04737	674.59	0.21532
		437.69	0.6757					536.91	0.41807	586.11	0.5199	635.54	0.04664	674.93	0.20665
		438.06	0.65739					537.27	0.48889	586.47	0.50842	635.89	0.04322	675.27	0.20954
		438.43	0.70305					537.63	0.55995	586.82	0.50769	636.23	0.0442	675.61	0.21965
		438.79	0.71404					537.98	0.64957	587.17	0.50647	636.58	0.04322	675.95	0.21821
		439.16	0.70574					538.34	0.77753	587.52	0.49304	636.92	0.042	676.29	0.22399
		439.53	0.68034					538.7	0.94164	587.87	0.48596	637.27	0.04029	676.63	0.21098
		439.89	0.6801					539.05	1	588.22	0.47106	637.61	0.04029	676.97	0.20954
		440.26	0.67839					539.41	1	588.57	0.46349	637.96	0.03834	677.31	0.20231
		440.63	0.67277					539.77	1	588.92	0.44811	638.3	0.03907	677.65	0.20954
		441	0.61294					540.12	1	589.27	0.42759	638.65	0.03956	677.99	0.22399
		441.36	0.53504					540.48	1	589.62	0.41954	638.99	0.03712	678.33	0.21098
		441.73	0.42491					540.83	1	589.97	0.40611	639.34	0.0381	678.67	0.21965
		442.1	0.43272					541.19	1	590.32	0.39976	639.68	0.03736	679.01	0.20665
		442.46	0.42271					541.55	1	590.68	0.38486	640.03	0.22688	679.35	0.2052
		442.83	0.45763					541.9	1	591.03	0.37436			679.69	0.20809
		443.2	0.44151					542.26	1	591.38	0.36654			680.02	0.21098
		443.56	0.43492					542.62	1	591.73	0.34945			680.36	0.21387
		443.93	0.42686					542.97	1	592.08	0.32625			680.7	0.21532
		444.3	0.4757					543.33	1	592.43	0.30745			681.04	0.21821
		444.66	0.4254					543.68	1	592.78	0.28791			681.38	0.21387
		445.03	0.43297					544.04	1	593.13	0.27448			681.72	0.21532
		445.4	0.46398					544.4	1	593.48	0.25177			682.06	0.21387
		445.76	0.46642					544.75	1	593.83	0.24054			682.4	0.21387
		446.13	0.46252					545.11	1	594.18	0.2232			682.74	0.21387
		446.5	0.51062					545.46	1	594.53	0.20952			683.08	0.2052
		446.86	0.47375					545.82	1	594.88	0.2022			683.41	0.21676
		447.23	0.47033					546.18	1	595.23	0.18974			683.75	0.2052
		447.59	0.48816					546.53	1	595.58	0.18388			684.09	0.20809
		447.96	0.48425					546.89	1	595.93	0.17509			684.43	0.21243
		448.33	0.50672					547.24	1	596.28	0.16581			684.77	0.21387
		448.69	0.47912					547.6	1	596.63	0.1619			685.11	0.21676
		449.06	0.52332					547.95	1	596.98	0.15556			685.45	0.21387
		449.43	0.48327					548.31	1	597.33	0.14823			685.79	0.21676
		449.79	0.49939					548.66	1	597.68	0.14115			686.12	0.21243
		450.16	0.4967					549.02	1	598.03	0.13651			686.46	0.20665
								549.38	1	598.38	0.12723			686.8	0.21676
								549.73	1	598.73	0.12015			687.14	0.21387
								550.09	1	599.08	0.116			687.48	0.21387
										599.43	0.10794			687.82	0.20954
										599.78	0.10281			688.15	0.20809
										600.12	0.09915			688.49	0.20665
														688.83	0.21532
														689.17	0.21532
														689.51	0.21387
														689.84	0.20665
														690.18	0.21676
														690.52	0.21532
														690.86	0.21965
														691.2	0.20376
														691.53	0.21098
														691.87	0.21532
														692.21	0.21387
														692.55	0.21243
														692.88	0.20954
														693.22	0.20809
														693.56	0.21098
														693.9	0.20809
														694.23	0.2052
														694.57	0.20376
														694.91	0.20665
														695.24	0.20809
														695.58	0.21243
														695.92	0.20665
														696.26	0.20954
														696.59	0.20087
														696.93	0.19798
														697.27	0.21098
														697.6	0.20376
														697.94	0.2052
														698.28	0.19942
														698.61	0.21098
														698.95	0.20376
														699.29	0.20087
														699.62	0.2052
														699.96	0.20231
														700.3	0.20665
														700.63	0.20665
														700.97	0.20665
														701.31	0.20665
														701.64	0.20231
														701.98	0.20665
														702.32	0.20665
														702.65	0.20665
														702.99	0.20665
														703.32	0.20231
														703.66	0.20954
														704	0.20665
														704.33	0.21532
														704.67	0.21676
														705	0.21387
														705.34	0.2211
														705.68	0.22832
														706.01	0.22543
														706.35	0.22832
														706.68	0.23266
														707.02	0.22543
														707.35	0.23844
														707.69	0.2341
														708.03	0.22977
														708.36	0.23266
														708.7	0.23121
														709.03	0.23121
														709.37	0.24277
														709.7	0.24277
														710.04	0.24422
														710.37	0.23844
														710.71	0.24566
														711.04	0.23699
														711.38	0.24133
														711.71	0.24277
														712.05	0.23844
														712.38	0.23555
														712.72	0.22543
														713.05	0.23555
														713.39	0.22977
														713.72	0.22399
														714.06	0.21676
														714.39	0.21965
														714.73	0.22254
														715.06	0.21965
														715.39	0.21821
														715.73	0.21532
														716.06	0.21532
														716.4	0.21098
														716.73	0.21243
														717.07	0.20231
														717.4	0.21098
														717.73	0.19798
														718.07	0.19798
														718.4	0.20087
														718.74	0.2052
														719.07	0.20231
														719.4	0.2052
														719.74	0.1922
														720.07	0.19942
														720.41	0.19364
														720.74	0.20231
														721.07	0.20231
														721.41	0.19942
														721.74	0.20087
														722.07	0.19653
														722.41	0.19364
														722.74	0.20087
														723.07	0.19942
														723.41	0.19798
														723.74	0.20087
														724.07	0.20231
														724.41	0.1922
														724.74	0.19798
														725.07	0.19798
														725.41	0.19798
														725.74	0.19509
														726.07	0.20231
														726.4	0.20231
														726.74	0.19798
														727.07	0.19942
														727.4	0.19942
														727.74	0.19653
														728.07	0.19364
														728.4	0.1922
														728.73	0.19798
														729.07	0.20231
														729.4	0.19364
														729.73	0.20231
														730.06	0.20231
														730.4	0.18786
														730.73	0.19509
														731.06	0.19653
														731.39	0.20087
														731.72	0.19364
														732.06	0.20087
														732.39	0.2052
														732.72	0.19509
														733.05	0.20376
														733.38	0.1922
														733.72	0.19075
														734.05	0.19653
														734.38	0.19942
														734.71	0.20665
														735.04	0.2052
														735.38	0.19653
														735.71	0.20231
														736.04	0.20665
														736.37	0.20665
														736.7	0.19509
														737.03	0.19653
														737.36	0.19653
														737.7	0.19942
														738.03	0.19798
														738.36	0.19798
														738.69	0.20087
														739.02	0.19653
														739.35	0.20087
														739.68	0.1922
														740.01	0.19509
														740.34	0.19653
														740.67	0.20809
														741.01	0.19509
														741.34	0.20376
														741.67	0.19942
														742	0.20665
														742.33	0.19942
														742.66	0.19653
														742.99	0.19509
														743.32	0.19653
														743.65	0.20087
														743.98	0.19653
														744.31	0.19509
														744.64	0.20231
														744.97	0.20376
														745.3	0.20376
														745.63	0.20665
														745.96	0.19942
														746.29	0.19798
														746.62	0.20809
														746.95	0.19942
														747.28	0.19653
														747.61	0.19653
														747.94	0.19942
														748.27	0.19798
														748.6	0.19653
														748.93	0.2052
														749.26	0.20231
														749.59	0.19798
														749.92	0.20376

## Sheet: Fig.5a
						Table 1. Output optical power of green light metamaterial waveguide
						d1(μm)	473nm(pW)	532nm(pW)	589nm(pW)	632.8nm(pW)	671nm(pW)
						35.625	12	10	10	10	12
						35	12	10	10	10	12
						34.375	12	10	10	10	12
						33.75	12	10	10	10	12
						33.125	12	10	10	10	12
						32.5	12	9	10	10	12
						31.875	12	9	10	10	12
						31.25	12	4	10	10	12
						30.625	12	4	10	9	11
						30	11	3	8	9	12
						29.375	12	3	8	9	11
						28.75	11	2	8	9	12
						28.125	11	2	8	9	12
						27.5	11	2	7	9	12
						26.875	11	2	7	9	11
						26.25	11	2	7	9	11
						25.625	11	2	7	9	11
						25	10	2	7	8	11
						24.375	10	1	7	8	11
						23.75	10	1	6	8	11
						23.125	10	1	6	7	10
						22.5	9	1	6	8	10
						21.875	10	0	7	8	11
						21.25	10	0	6	7	10
						20.625	10	1	6	8	10
						20	10	0	6	8	10

## Sheet: Fig.5b
						Table 2. Output optical power of red light metamaterial waveguide
						d1(μm)	473nm(pW)	532nm(pW)	589nm(pW)	632.8nm(pW)	671nm(pW)
						35.625	11	10	10	9	10
						35	11	10	10	9	10
						34.375	11	10	9	8	10
						33.75	11	10	9	8	10
						33.125	11	10	9	8	10
						32.5	11	10	9	8	10
						31.875	10	10	9	4	9
						31.25	10	10	8	4	9
						30.625	10	9	8	3	9
						30	10	9	8	2	9
						29.375	10	9	8	2	9
						28.75	9	9	8	2	8
						28.125	10	9	7	1	8
						27.5	10	9	7	1	8
						26.875	9	8	7	1	8
						26.25	9	8	7	1	8
						25.625	9	8	7	1	7
						25	9	8	6	1	7
						24.375	8	8	7	1	6
						23.75	8	8	7	0	7
						23.125	9	8	6	0	6
						22.5	8	7	7	0	6
						21.875	8	8	7	0	6
						21.25	8	7	7	1	6
						20.625	8	7	7	1	6
						20	8	7	7	1	6

## Sheet: Fig.5c
						Table 3. Output optical power of broadband sample waveguide and TiO2@PMMA waveguide
							Broadband sample				TiO2@PMMA
						d1(μm)	473nm(pW)	532nm(pW)	589nm(pW)	632.8nm(pW)	532nm(pW)
						35.625	11	9	10	9	27
						35	11	9	10	9	27
						34.375	11	9	10	9	27
						33.75	9	9	10	6	27
						33.125	7	9	10	5	27
						32.5	6	9	8	4	27
						31.875	5	3	4	4	26
						31.25	4	3	4	3	26
						30.625	4	3	3	3	26
						30	4	3	4	3	26
						29.375	3	3	4	2	26
						28.75	4	2	2	2	26
						28.125	4	2	2	2	26
						27.5	3	1	2	2	26
						26.875	4	1	2	2	26
						26.25	4	1	2	1	26
						25.625	4	0	2	2	26
						25	4	0	1	1	26
						24.375	4	0	0	1	25
						23.75	4	0	0	1	25
						23.125	4	0	0	1	25
						22.5	5	1	0	0	25
						21.875	5	1	1	0	25
						21.25	6	1	1	0	25
						20.625	6	1	0	0	25
						20	5	1	1	0	25
